# Supplementary material for: Bis{(E)-2-[1-(eth­oxy­imino)­eth­yl]-1-naphtho­lato-κ2 N,O 1}copper(II)
Source: Acta Crystallogr Sect E Struct Rep Online. 2010 Nov 24;66(Pt 12):m1626. doi: 10.1107/S1600536810047574 (PMC3011585; doi:10.1107/S1600536810047574)
Supplement: Supplementary file 2 [file e-66-m1626-Isup2.hkl]

# 
# h,k,l, Fc-squared, Fo-squared, sigma(Fo-squared) and status flag 
# 
data_I
_shelx_title ' 090515a in P2(1)/c' 
_shelx_refln_list_code          4 
_shelx_F_calc_maximum      200.37 
_exptl_crystal_F_000       542.00 
_reflns_d_resolution_high  0.8406 
 
loop_ 
 _symmetry_equiv_pos_as_xyz 
 'x, y, z' 
 '-x, y+1/2, -z+1/2' 
 '-x, -y, -z' 
 'x, -y-1/2, z-1/2' 
 
_cell_length_a    11.3165 
_cell_length_b     7.1092 
_cell_length_c    15.1707 
_cell_angle_alpha  90.000 
_cell_angle_beta   96.317 
_cell_angle_gamma  90.000 
 
_shelx_F_squared_multiplier     1.000 
 
loop_ 
 _refln_index_h 
 _refln_index_k 
 _refln_index_l 
 _refln_F_squared_calc 
 _refln_F_squared_meas 
 _refln_F_squared_sigma 
 _refln_observed_status 
   1   0   0    18956.81    19841.39    128.60 o 
   2   0   0       72.43       54.28      6.62 o 
   3   0   0     3460.87     3561.75     59.04 o 
   4   0   0     1319.58     1241.08     25.97 o 
   5   0   0     1156.32     1132.78     40.18 o 
   6   0   0       53.65       50.31     10.79 o 
   7   0   0     1968.98     1927.51     40.96 o 
   8   0   0     2225.03     2258.61    121.41 o 
   9   0   0      353.64      338.92     25.39 o 
  10   0   0      687.66      699.63     48.32 o 
  11   0   0      165.14      174.78     34.27 o 
  12   0   0      231.06      271.42     36.73 o 
  13   0   0       77.88       77.16     31.55 o 
   1   1   0       68.17      116.21      4.60 o 
   2   1   0       10.23        5.93      5.24 o 
   3   1   0     2694.24     2671.53     35.34 o 
   4   1   0       79.10       90.33      9.35 o 
   5   1   0      219.35      230.92     13.06 o 
   6   1   0       69.94       61.60      8.44 o 
   7   1   0      212.96      221.83     12.69 o 
   8   1   0       79.21       89.47     10.32 o 
   9   1   0     2349.12     2397.75     46.20 o 
  10   1   0      113.96      111.80     13.90 o 
  11   1   0      103.48       97.50     19.31 o 
  12   1   0        0.17        7.82     13.22 o 
  13   1   0        3.12        3.09     13.82 o 
   0   2   0      279.26      263.78     17.26 o 
   1   2   0    10291.32    10249.54     75.04 o 
   2   2   0     6346.41     6340.34     81.01 o 
   3   2   0      805.70      803.09     22.64 o 
   4   2   0     1248.99     1110.40     19.08 o 
   5   2   0      402.50      381.71     12.47 o 
   6   2   0     1921.94     1950.64     28.12 o 
   7   2   0      889.99      851.87     20.91 o 
   8   2   0      593.80      563.91     26.81 o 
   9   2   0      662.03      665.92     26.86 o 
  10   2   0       77.03       82.21     14.12 o 
  11   2   0      164.55      185.91     18.28 o 
  12   2   0       75.90       97.68     18.79 o 
  13   2   0       47.74       18.98     28.84 o 
   1   3   0       12.00       23.08      7.51 o 
   2   3   0       15.21       13.00      5.59 o 
   3   3   0       20.58       25.67      5.64 o 
   4   3   0       45.02       39.76      5.88 o 
   5   3   0        0.82        2.29      6.51 o 
   6   3   0       39.32       26.52      8.70 o 
   7   3   0       25.78       14.42     11.13 o 
   8   3   0      507.31      508.86     24.41 o 
   9   3   0      537.22      499.26     23.70 o 
  10   3   0      246.73      213.47     17.45 o 
  11   3   0        4.48       14.08     12.48 o 
  12   3   0        9.13        3.67     16.47 o 
   0   4   0     2943.00     3385.49     78.89 o 
   1   4   0      467.53      533.19     23.36 o 
   2   4   0      764.88      822.09     18.30 o 
   3   4   0     1295.87     1238.96     23.89 o 
   4   4   0      954.23      907.88     21.25 o 
   5   4   0     1088.55     1089.19     24.07 o 
   6   4   0      575.19      582.08     23.53 o 
   7   4   0      236.32      228.58     17.20 o 
   8   4   0      230.97      249.97     18.76 o 
   9   4   0       92.02      103.09     14.24 o 
  10   4   0       52.66       59.60     19.12 o 
  11   4   0       44.80       49.56     17.08 o 
   1   5   0      703.95      670.18     30.20 o 
   2   5   0       90.49       80.63      9.65 o 
   3   5   0       21.50       15.13     12.46 o 
   4   5   0        3.34       -8.09     10.23 o 
   5   5   0        1.04       -2.01      9.72 o 
   6   5   0        0.01       -3.62     10.94 o 
   7   5   0        4.19        8.84     11.78 o 
   8   5   0        3.59        3.64     11.64 o 
   9   5   0      176.24      181.06     23.35 o 
  10   5   0       20.11       41.46     18.63 o 
   0   6   0      190.06      168.62     25.64 o 
   1   6   0        1.51        4.90      9.41 o 
   2   6   0        8.35       14.01     11.60 o 
   3   6   0      189.35      203.65     21.58 o 
   4   6   0      176.68      183.11     20.44 o 
   5   6   0      212.28      234.02     40.68 o 
   6   6   0      136.56      132.44     24.78 o 
   7   6   0       37.67       35.11     14.46 o 
   8   6   0        2.50        2.48     13.64 o 
   9   6   0       29.59       31.55     16.49 o 
   1   7   0       92.18       82.99     14.58 o 
   2   7   0        6.99        9.32     11.09 o 
   3   7   0       17.89       12.22     23.79 o 
   4   7   0        4.43       11.86     12.77 o 
   5   7   0        0.14        2.86     14.02 o 
   6   7   0        0.28       -0.58     10.42 o 
   7   7   0       10.25       18.94     15.09 o 
   0   8   0      334.35      365.33     29.02 o 
   1   8   0      320.01      345.56     24.38 o 
   2   8   0       72.02       62.86     28.84 o 
   3   8   0        9.07       27.46     17.23 o 
   4   8   0       29.13       74.55     19.29 o 
 -13   1   1       62.65       41.17     19.48 o 
 -12   1   1      185.16      223.27     26.76 o 
 -11   1   1      112.63      113.20     18.17 o 
 -10   1   1      883.15      880.47     30.18 o 
  -9   1   1     3758.13     3788.51    132.41 o 
  -8   1   1     2961.97     2921.99     56.40 o 
  -7   1   1     1581.35     1593.18     26.02 o 
  -6   1   1      377.53      370.18     12.75 o 
  -5   1   1      513.69      459.15     15.48 o 
  -4   1   1     1371.73     1305.86     26.50 o 
  -3   1   1       30.27       24.71      5.51 o 
  -2   1   1     1588.43     1637.69     21.04 o 
  -1   1   1     4059.46     3980.72     61.52 o 
   0   1   1    11896.36    12308.42    309.19 o 
   1   1   1     9957.66     9975.65    255.02 o 
   2   1   1      359.18      370.86     14.63 o 
   3   1   1     1352.23     1239.80     20.07 o 
   4   1   1      771.63      664.53     20.07 o 
   5   1   1      136.35      117.19      8.61 o 
   6   1   1      584.79      576.13     16.50 o 
   7   1   1     1607.81     1615.35     27.68 o 
   8   1   1      691.80      720.60     21.03 o 
   9   1   1        6.10       -7.07     11.32 o 
  10   1   1       10.41       21.74     12.51 o 
  11   1   1      174.22      193.37     17.22 o 
  12   1   1      159.60      207.33     26.47 o 
  13   1   1       84.36       99.77     22.49 o 
 -13   2   1        3.11       -4.76     21.08 o 
 -12   2   1       48.08       47.40     16.25 o 
 -11   2   1       57.02       61.82     13.14 o 
 -10   2   1       42.38       39.14     12.53 o 
  -9   2   1      341.87      387.57     28.42 o 
  -8   2   1      161.82      159.22     15.67 o 
  -7   2   1      121.05      135.42     13.16 o 
  -6   2   1       18.21       17.55      7.52 o 
  -5   2   1      102.72      108.19      8.33 o 
  -4   2   1       72.37       70.42      7.15 o 
  -3   2   1     1070.68     1006.95     19.36 o 
  -2   2   1      535.18      522.93      8.03 o 
  -1   2   1     1809.64     1934.46     25.16 o 
   0   2   1    40149.29    39620.91   2782.00 o 
   1   2   1     6236.86     6691.61     41.00 o 
   2   2   1        0.06        4.62      5.27 o 
   3   2   1      748.90      753.41     12.67 o 
   4   2   1      155.51      157.65      9.34 o 
   5   2   1       59.96       62.57      7.90 o 
   6   2   1      229.45      209.88     11.48 o 
   7   2   1       41.27       37.84      8.99 o 
   8   2   1      244.44      235.41     22.31 o 
   9   2   1      181.37      170.23     15.67 o 
  10   2   1       80.98       74.41     13.80 o 
  11   2   1       74.15      100.27     15.25 o 
  12   2   1       17.23      -20.46     28.84 o 
 -12   3   1       48.62       40.31     14.71 o 
 -11   3   1      375.72      382.44     23.47 o 
 -10   3   1       17.45       25.95     13.38 o 
  -9   3   1      258.24      250.61     19.17 o 
  -8   3   1      271.46      286.53     20.34 o 
  -7   3   1      607.84      583.68     23.10 o 
  -6   3   1     1168.64     1185.09     30.34 o 
  -5   3   1     1279.10     1242.97     22.47 o 
  -4   3   1      883.29      873.08     18.15 o 
  -3   3   1     3641.88     3512.31     45.10 o 
  -2   3   1     1250.96     1147.63     29.38 o 
  -1   3   1     4098.96     4187.77     52.37 o 
   0   3   1      579.44      537.55     19.52 o 
   1   3   1      148.36      179.50     10.80 o 
   2   3   1     2107.54     2099.08     42.95 o 
   3   3   1      726.09      718.11     18.61 o 
   4   3   1     1314.21     1336.77     20.60 o 
   5   3   1     1989.39     2054.33     30.25 o 
   6   3   1      942.31      970.56     22.67 o 
   7   3   1      197.24      213.18     16.54 o 
   8   3   1      309.26      323.59     19.55 o 
   9   3   1     1252.15     1275.81     36.69 o 
  10   3   1      324.20      299.01     25.36 o 
  11   3   1       31.78       45.19     16.88 o 
  12   3   1       52.26       35.70     14.67 o 
 -11   4   1        0.07        6.49     14.26 o 
 -10   4   1      103.25       96.16     15.46 o 
  -9   4   1        0.10       15.73      9.78 o 
  -8   4   1       36.59       23.29     11.09 o 
  -7   4   1       17.98       13.79     11.52 o 
  -6   4   1       50.02       63.22     12.98 o 
  -5   4   1        0.27       12.32     10.72 o 
  -4   4   1        1.55        4.74      7.63 o 
  -3   4   1       25.89       24.44      6.19 o 
  -2   4   1      326.80      289.66     27.12 o 
  -1   4   1      217.56      198.71     16.88 o 
   0   4   1      317.13      263.37     18.04 o 
   1   4   1     1354.49     1298.94     28.19 o 
   2   4   1      455.71      450.43     14.44 o 
   3   4   1        1.97        1.29      7.51 o 
   4   4   1        3.08        1.95      6.56 o 
   5   4   1       95.08      105.33     11.05 o 
   6   4   1       15.22       19.53     10.08 o 
   7   4   1        6.46        5.61     11.74 o 
   8   4   1       50.87       37.84     11.88 o 
   9   4   1       65.51       41.32     14.54 o 
  10   4   1       34.93       59.51     19.41 o 
  11   4   1        1.43       11.42     15.84 o 
 -10   5   1        1.45       -3.26     14.03 o 
  -9   5   1        4.14       -2.48     13.66 o 
  -8   5   1      166.15      146.34     17.04 o 
  -7   5   1       47.29       53.56     12.47 o 
  -6   5   1      389.33      409.62     21.82 o 
  -5   5   1      533.02      535.20     29.40 o 
  -4   5   1      809.09      817.38     35.39 o 
  -3   5   1      591.88      597.23     18.92 o 
  -2   5   1     1140.84     1205.67     56.61 o 
  -1   5   1       36.14       40.56     13.12 o 
   0   5   1       12.82        1.14     13.51 o 
   1   5   1      651.81      658.72     23.79 o 
   2   5   1      467.87      498.78     17.51 o 
   3   5   1      808.45      759.11     31.38 o 
   4   5   1      570.68      595.48     24.35 o 
   5   5   1      501.51      534.33     30.57 o 
   6   5   1      353.39      312.84     35.56 o 
   7   5   1      181.55      207.72     31.19 o 
   8   5   1      258.88      239.55     26.23 o 
   9   5   1      280.80      272.92     34.76 o 
  10   5   1      367.14      354.51     46.22 o 
  -9   6   1        9.76        4.46     16.91 o 
  -8   6   1       15.38       10.32     15.53 o 
  -7   6   1        2.79        0.21     16.03 o 
  -6   6   1        1.39       -0.82     12.11 o 
  -5   6   1        1.87        1.43     17.13 o 
  -4   6   1        7.99        4.39     13.37 o 
  -3   6   1        2.43       -6.30     11.98 o 
  -2   6   1       17.06       15.32     10.79 o 
  -1   6   1      345.43      315.20     24.65 o 
   0   6   1      553.01      561.82     43.88 o 
   1   6   1      542.95      512.26     31.42 o 
   2   6   1        0.01        0.91      9.47 o 
   3   6   1       52.23       59.74     17.02 o 
   4   6   1        3.78       12.80     13.47 o 
   5   6   1        0.97        1.90     11.85 o 
   6   6   1        8.47       -5.81     13.09 o 
   7   6   1        0.43        4.09     14.44 o 
   8   6   1       10.16       11.17     12.90 o 
   9   6   1       33.80       31.60     16.12 o 
  -7   7   1        0.50      -14.84     15.66 o 
  -6   7   1       14.46        8.94     17.16 o 
  -5   7   1       91.61       99.84     21.23 o 
  -4   7   1       83.78       98.58     19.14 o 
  -3   7   1       87.80       99.64     17.46 o 
  -2   7   1       12.84        9.61     22.93 o 
  -1   7   1        8.80       39.21     12.08 o 
   0   7   1      134.11      152.10     21.68 o 
   1   7   1      323.49      347.43     21.80 o 
   2   7   1      351.01      380.10     23.18 o 
   3   7   1      164.09      161.47     30.82 o 
   4   7   1       58.98       69.86     18.95 o 
   5   7   1       41.63       38.45     18.98 o 
   6   7   1       70.76       87.84     18.39 o 
   7   7   1       85.91       56.13     15.97 o 
  -4   8   1        0.85       -1.63     12.26 o 
  -3   8   1       13.91        4.14     15.65 o 
  -2   8   1       56.52       30.14     24.04 o 
  -1   8   1       12.94       29.11     14.55 o 
   0   8   1        0.34       23.23     14.28 o 
   1   8   1       59.75       46.53     16.60 o 
   2   8   1      134.98       83.08     27.36 o 
   3   8   1       18.41       31.78     15.90 o 
   4   8   1        1.29       18.25     15.37 o 
 -13   0   2       32.04       16.52     22.43 o 
 -12   0   2       32.72       58.43     24.41 o 
 -11   0   2       89.01       71.74     24.90 o 
 -10   0   2       33.08       47.33     27.86 o 
  -9   0   2     2806.39     2791.86     89.49 o 
  -8   0   2     4723.35     4650.11     72.72 o 
  -7   0   2      387.56      373.27     18.93 o 
  -6   0   2       35.75       24.68      8.43 o 
  -5   0   2      140.59      101.33     11.01 o 
  -4   0   2      298.13      218.84     11.65 o 
  -3   0   2       50.09       53.44      8.06 o 
  -2   0   2     2447.14     2374.03     25.98 o 
  -1   0   2     3177.00     3410.28     66.51 o 
   0   0   2      422.99      431.58      7.76 o 
   1   0   2        7.47       10.45      9.86 o 
   2   0   2        6.99       10.76      9.07 o 
   3   0   2     4108.37     4272.48     55.34 o 
   4   0   2     1677.18     1479.23     29.60 o 
   5   0   2       69.12       40.47      9.32 o 
   6   0   2      583.67      560.44     22.14 o 
   7   0   2      529.79      526.31     24.23 o 
   8   0   2      800.28      765.80     31.80 o 
   9   0   2       41.93       55.63     16.64 o 
  10   0   2       18.75       31.93     14.75 o 
  11   0   2      631.42      675.22     51.52 o 
  12   0   2      310.22      349.32     39.94 o 
  13   0   2      272.36      308.15     39.94 o 
 -13   1   2        0.31       -1.07     16.10 o 
 -12   1   2       39.27       36.40     18.28 o 
 -11   1   2       13.18       11.62     15.10 o 
 -10   1   2      129.61      107.55     21.23 o 
  -9   1   2      497.88      459.39     21.41 o 
  -8   1   2       15.73       15.18      9.41 o 
  -7   1   2      394.23      372.00     13.28 o 
  -6   1   2      459.83      469.01     17.43 o 
  -5   1   2      350.75      347.02     12.04 o 
  -4   1   2      417.34      446.17      9.70 o 
  -3   1   2      525.20      588.59     15.01 o 
  -2   1   2     1039.70     1147.45     18.92 o 
  -1   1   2     3055.74     2985.32     59.00 o 
   0   1   2     1527.85     1629.83     18.05 o 
   1   1   2     8696.09     8801.23    130.54 o 
   2   1   2     2846.01     2831.56     32.91 o 
   3   1   2      391.57      393.22     11.05 o 
   4   1   2     2155.75     2404.64     39.62 o 
   5   1   2      461.41      535.16     15.26 o 
   6   1   2       53.44       70.53      9.29 o 
   7   1   2        1.63       -6.19      8.19 o 
   8   1   2      149.06      136.55     12.26 o 
   9   1   2        0.70        5.36      8.34 o 
  10   1   2       45.21       44.36     13.53 o 
  11   1   2       13.91       21.31     13.11 o 
  12   1   2        6.88      -20.71     15.69 o 
  13   1   2        0.12        5.67     19.72 o 
 -13   2   2       53.61       61.70     17.79 o 
 -12   2   2       98.61       93.31     19.02 o 
 -11   2   2       94.58       88.01     19.37 o 
 -10   2   2      587.81      641.60     27.80 o 
  -9   2   2      455.58      459.90     25.48 o 
  -8   2   2      362.20      358.24     20.82 o 
  -7   2   2      879.22      922.12     26.70 o 
  -6   2   2      750.19      747.57     16.51 o 
  -5   2   2      926.75      898.60     15.50 o 
  -4   2   2      736.68      706.83     13.05 o 
  -3   2   2     1154.59     1193.40     22.06 o 
  -2   2   2     1856.08     1740.52     51.88 o 
  -1   2   2     2287.89     2218.79     22.46 o 
   0   2   2     2893.97     3037.04     40.01 o 
   1   2   2      555.88      539.94     14.30 o 
   2   2   2     1218.84     1191.54     17.18 o 
   3   2   2      654.05      586.17     12.93 o 
   4   2   2     1244.35     1153.64     17.36 o 
   5   2   2     1396.62     1463.69     24.77 o 
   6   2   2      827.61      814.54     20.23 o 
   7   2   2     1009.04     1000.21     23.51 o 
   8   2   2      253.71      255.67     16.48 o 
   9   2   2      246.25      244.13     18.69 o 
  10   2   2      291.48      322.87     20.92 o 
  11   2   2      100.09      100.88     18.72 o 
  12   2   2      175.96      173.70     21.44 o 
 -12   3   2        1.66       -0.55     14.78 o 
 -11   3   2       23.82       26.58     12.60 o 
 -10   3   2       19.84       28.67     12.50 o 
  -9   3   2      179.21      164.43     17.05 o 
  -8   3   2      554.36      500.70     24.25 o 
  -7   3   2       43.13       45.10     10.54 o 
  -6   3   2        0.01       -6.35     10.89 o 
  -5   3   2       41.05       35.29      8.14 o 
  -4   3   2       40.80       39.67      8.99 o 
  -3   3   2        3.20        3.05      3.79 o 
  -2   3   2      613.50      584.84     14.63 o 
  -1   3   2      337.86      344.17     16.42 o 
   0   3   2     1452.38     1513.51     30.95 o 
   1   3   2      104.69       98.05      8.00 o 
   2   3   2       63.65       58.68      7.90 o 
   3   3   2     1316.08     1362.61     21.25 o 
   4   3   2      544.42      613.36     14.45 o 
   5   3   2      326.88      362.60     12.81 o 
   6   3   2      137.26      130.33     11.63 o 
   7   3   2       95.78       76.71     13.20 o 
   8   3   2       49.68       65.47     13.93 o 
   9   3   2        1.79      -12.04     14.79 o 
  10   3   2       47.19       88.24     43.14 o 
  11   3   2       58.81       35.51     17.46 o 
  12   3   2        9.67        3.52     16.94 o 
 -11   4   2      263.97      268.13     21.48 o 
 -10   4   2      142.28      122.01     17.56 o 
  -9   4   2        4.83        6.24     11.22 o 
  -8   4   2       11.47        4.97     11.18 o 
  -7   4   2      372.54      388.41     22.31 o 
  -6   4   2      727.81      747.94     26.86 o 
  -5   4   2     1318.17     1355.35     33.80 o 
  -4   4   2     1797.36     1807.20     28.83 o 
  -3   4   2     1534.28     1527.27     24.82 o 
  -2   4   2      545.49      505.48     24.15 o 
  -1   4   2     1058.80      946.34     28.64 o 
   0   4   2     3629.53     3807.56     48.60 o 
   1   4   2     2931.44     2928.94     50.63 o 
   2   4   2      925.37      914.40     23.04 o 
   3   4   2      430.27      431.24     16.53 o 
   4   4   2      740.66      750.34     18.42 o 
   5   4   2     1281.15     1266.46     26.37 o 
   6   4   2      591.82      578.09     23.20 o 
   7   4   2      273.15      230.81     22.22 o 
   8   4   2      445.79      457.40     30.51 o 
   9   4   2      393.20      399.22     29.02 o 
  10   4   2      159.62      155.88     22.61 o 
  11   4   2       35.09       22.26     15.77 o 
 -10   5   2       37.71       25.76     10.81 o 
  -9   5   2      235.25      218.76     19.22 o 
  -8   5   2        2.83       10.07     10.62 o 
  -7   5   2      146.01      118.75     14.22 o 
  -6   5   2       87.56       91.29     15.76 o 
  -5   5   2        5.97       16.08     11.81 o 
  -4   5   2       25.40       15.93     12.42 o 
  -3   5   2        2.24       56.41     35.26 o 
  -2   5   2        0.01        2.46      8.65 o 
  -1   5   2        0.61       -4.55     14.18 o 
   0   5   2       64.88       56.17     10.59 o 
   1   5   2       45.39       43.43      9.51 o 
   2   5   2        0.01        8.28      9.39 o 
   3   5   2        2.78       -2.34     10.31 o 
   4   5   2       46.91       50.57     14.69 o 
   5   5   2       57.30       77.29     17.00 o 
   6   5   2        5.22        0.32     13.07 o 
   7   5   2       76.71       63.54     21.32 o 
   8   5   2        0.66       -5.91     12.54 o 
   9   5   2       45.71       29.24     13.48 o 
  10   5   2        0.10        5.80     15.28 o 
  -9   6   2       54.73       59.84     17.13 o 
  -8   6   2       53.94       45.12     12.64 o 
  -7   6   2      102.99      113.98     16.02 o 
  -6   6   2      422.01      396.91     29.36 o 
  -5   6   2      226.01      260.74     26.07 o 
  -4   6   2      170.45      160.51     21.07 o 
  -3   6   2      350.38      388.59     27.28 o 
  -2   6   2      738.84      727.51     26.18 o 
  -1   6   2      303.01      313.34     36.36 o 
   0   6   2        9.66       29.04     10.84 o 
   1   6   2      590.21      605.55     21.70 o 
   2   6   2     1182.95     1240.07     43.21 o 
   3   6   2      535.05      560.59     31.62 o 
   4   6   2      108.69      118.63     16.60 o 
   5   6   2       48.69       40.69     15.65 o 
   6   6   2      175.36      161.34     22.44 o 
   7   6   2       83.97       77.16     23.91 o 
   8   6   2       61.92       37.82     14.79 o 
   9   6   2       98.37       81.01     18.71 o 
  -7   7   2       75.25       92.19     20.82 o 
  -6   7   2        2.77       28.93     36.12 o 
  -5   7   2       36.21       30.50     15.97 o 
  -4   7   2       11.93       10.11     12.99 o 
  -3   7   2        4.62       10.37     15.65 o 
  -2   7   2        4.80       14.79     13.07 o 
  -1   7   2       17.65       10.38     10.89 o 
   0   7   2       49.08       51.34     15.49 o 
   1   7   2       14.50      150.56    113.52 o 
   2   7   2        3.35        0.76     15.72 o 
   3   7   2      110.16      113.69     20.83 o 
   4   7   2       28.12      187.54    141.50 o 
   5   7   2        2.29        0.96     14.42 o 
   6   7   2        6.01       15.48     13.94 o 
   7   7   2        2.73        2.89      8.70 o 
  -4   8   2       32.68       46.17     16.46 o 
  -3   8   2       53.37       51.54     15.33 o 
  -2   8   2       19.73       33.43     20.34 o 
  -1   8   2        1.99       41.55     21.15 o 
   0   8   2        9.75       16.42     15.49 o 
   1   8   2        1.02        6.90     16.04 o 
   2   8   2       14.59       23.42     20.46 o 
   3   8   2       62.85       50.78     24.16 o 
 -13   1   3       18.42       21.83     17.41 o 
 -12   1   3       64.36       71.24     21.96 o 
 -11   1   3      160.11      161.23     27.24 o 
 -10   1   3      187.54      160.51     26.99 o 
  -9   1   3      419.51      413.98     20.38 o 
  -8   1   3      881.41      894.40     26.63 o 
  -7   1   3      472.95      422.93     18.42 o 
  -6   1   3      692.64      616.18     13.45 o 
  -5   1   3      497.82      423.88      9.90 o 
  -4   1   3      477.63      445.29     15.31 o 
  -3   1   3     1382.13     1334.84     45.27 o 
  -2   1   3     1918.04     1858.97     35.21 o 
  -1   1   3     5094.15     5124.55     45.84 o 
   0   1   3     1984.54     2051.59     27.97 o 
   1   1   3     1652.63     1680.85     23.32 o 
   2   1   3     3307.71     3303.15     54.83 o 
   3   1   3     4802.07     4721.94     36.37 o 
   4   1   3     7831.86     8197.19     79.41 o 
   5   1   3     2511.17     2740.00     56.85 o 
   6   1   3      597.82      574.76     16.89 o 
   7   1   3      714.54      709.85     20.14 o 
   8   1   3      273.54      276.06     15.42 o 
   9   1   3      152.82      163.59     13.72 o 
  10   1   3      225.13      227.50     18.04 o 
  11   1   3      374.95      409.95     30.24 o 
  12   1   3      280.42      252.19     39.94 o 
 -13   2   3        4.11        1.85     13.82 o 
 -12   2   3        5.46       14.56     15.87 o 
 -11   2   3        0.21       -1.49     14.40 o 
 -10   2   3       39.21       44.78     15.38 o 
  -9   2   3      256.80      212.61     16.46 o 
  -8   2   3      333.44      347.15     19.36 o 
  -7   2   3        0.28        2.88      9.43 o 
  -6   2   3      351.24      357.74     17.77 o 
  -5   2   3     3763.28     3987.11     49.19 o 
  -4   2   3      920.80      924.65     23.08 o 
  -3   2   3        0.01       20.33      6.45 o 
  -2   2   3        6.29       11.11      5.16 o 
  -1   2   3      888.81      967.77     17.14 o 
   0   2   3       72.96       65.85      6.31 o 
   1   2   3        5.23       14.11      7.73 o 
   2   2   3      433.88      376.08     27.22 o 
   3   2   3      413.06      420.99     11.42 o 
   4   2   3      494.87      541.42     12.89 o 
   5   2   3     1022.14     1065.24     21.08 o 
   6   2   3      147.07      148.61     12.36 o 
   7   2   3        3.98        7.86      8.48 o 
   8   2   3       39.28       42.55     10.54 o 
   9   2   3        2.03        6.65     11.20 o 
  10   2   3        5.75        4.37     11.36 o 
  11   2   3        0.02      -13.13     14.80 o 
  12   2   3        0.26       -8.72     15.87 o 
 -12   3   3      122.07      113.48     21.38 o 
 -11   3   3       71.10       89.52     14.26 o 
 -10   3   3      351.01      368.31     23.50 o 
  -9   3   3      693.52      717.96     29.63 o 
  -8   3   3      283.44      297.78     19.92 o 
  -7   3   3      351.12      350.49     19.64 o 
  -6   3   3      236.93      242.07     17.01 o 
  -5   3   3     1506.42     1535.13     33.48 o 
  -4   3   3     2392.94     2381.51     27.44 o 
  -3   3   3     1234.65     1160.61     20.64 o 
  -2   3   3     2217.51     2226.13     27.53 o 
  -1   3   3     1052.37     1001.66     47.82 o 
   0   3   3     2551.55     2455.17     31.03 o 
   1   3   3     1164.25     1181.41     28.78 o 
   2   3   3      403.79      390.08     15.22 o 
   3   3   3      915.61      914.34     22.75 o 
   4   3   3        3.38        6.40      6.64 o 
   5   3   3      370.63      334.32     12.36 o 
   6   3   3     1242.97     1250.92     25.80 o 
   7   3   3      589.13      441.57     77.81 o 
   8   3   3      554.19      533.00     30.72 o 
   9   3   3      201.17      199.40     22.46 o 
  10   3   3      127.71      129.94     24.04 o 
  11   3   3       75.53       92.14     21.23 o 
  12   3   3       43.75       31.52     16.87 o 
 -11   4   3        8.77        5.57     12.35 o 
 -10   4   3        8.05        7.64     12.15 o 
  -9   4   3       20.91       25.33     12.42 o 
  -8   4   3       22.15       10.61     10.64 o 
  -7   4   3       41.29       33.14     11.15 o 
  -6   4   3      155.88      154.81     16.10 o 
  -5   4   3        0.20       -2.76     10.57 o 
  -4   4   3       87.51       81.12     12.05 o 
  -3   4   3      146.70      146.80     10.11 o 
  -2   4   3       53.25       58.27      9.77 o 
  -1   4   3       67.63       71.20     11.21 o 
   0   4   3      402.42      411.17     15.02 o 
   1   4   3       29.58       18.07      8.77 o 
   2   4   3      235.05      188.87     12.78 o 
   3   4   3      348.67      355.17     21.54 o 
   4   4   3       13.03       17.86      9.96 o 
   5   4   3       46.32       37.29      7.80 o 
   6   4   3       19.92       12.13     12.43 o 
   7   4   3        2.30        2.91     12.81 o 
   8   4   3       19.70       16.39     12.64 o 
   9   4   3        9.12       -3.92     11.22 o 
  10   4   3       18.08       13.04     13.64 o 
  11   4   3       11.25        9.44     14.81 o 
 -10   5   3      130.17      135.20     17.80 o 
  -9   5   3       72.89       72.92     13.52 o 
  -8   5   3      203.33      208.77     19.52 o 
  -7   5   3      426.32      431.14     24.66 o 
  -6   5   3      686.27      636.66     32.57 o 
  -5   5   3      269.95      248.04     18.02 o 
  -4   5   3      371.58      375.20     25.23 o 
  -3   5   3      906.13      929.47     47.21 o 
  -2   5   3      363.93      368.73     18.23 o 
  -1   5   3      371.81      353.90     19.07 o 
   0   5   3      392.09      413.47     16.97 o 
   1   5   3      822.39      789.00     22.63 o 
   2   5   3      408.64      414.70     19.62 o 
   3   5   3       12.73        6.88     10.41 o 
   4   5   3       36.73       36.19     15.29 o 
   5   5   3       80.21       91.59     14.35 o 
   6   5   3      105.44      115.74     18.38 o 
   7   5   3      215.47      151.35     53.87 o 
   8   5   3      133.70      132.15     21.51 o 
   9   5   3      183.83      219.96     25.28 o 
  10   5   3       60.97       65.57     17.00 o 
  -9   6   3       19.26       18.77     14.27 o 
  -8   6   3       38.04       37.85     15.08 o 
  -7   6   3        0.80        0.13     11.36 o 
  -6   6   3      128.79      127.46     19.34 o 
  -5   6   3       98.07       84.13     16.56 o 
  -4   6   3       45.52       40.87     15.62 o 
  -3   6   3        1.84       15.63     20.21 o 
  -2   6   3       40.31       35.49     10.88 o 
  -1   6   3        0.11       -5.69     12.17 o 
   0   6   3        2.13        1.63      8.90 o 
   1   6   3        5.84       -4.91      7.80 o 
   2   6   3       30.01       16.85     14.29 o 
   3   6   3        9.59        8.08     15.42 o 
   4   6   3       13.02        4.69     12.94 o 
   5   6   3       26.01       34.54     15.02 o 
   6   6   3       24.02       15.93     14.32 o 
   7   6   3        4.47        1.88     14.27 o 
   8   6   3        1.64        3.39     15.53 o 
  -7   7   3      154.17      157.80     22.43 o 
  -6   7   3      174.37      166.33     25.16 o 
  -5   7   3       87.12       96.82     21.07 o 
  -4   7   3       17.79       36.95     17.26 o 
  -3   7   3       34.39       50.02     15.55 o 
  -2   7   3       96.05      137.53     16.07 o 
  -1   7   3       48.76       42.19     13.25 o 
   0   7   3       53.16       63.34     10.94 o 
   1   7   3       82.19       92.80     18.36 o 
   2   7   3       94.02      113.32     20.46 o 
   3   7   3      141.93      151.68     23.79 o 
   4   7   3      130.46      122.28     28.35 o 
   5   7   3       88.98       95.80     21.17 o 
   6   7   3       11.87       23.79     14.29 o 
  -3   8   3       12.26       23.32     17.26 o 
  -2   8   3       21.92       41.79     17.37 o 
  -1   8   3        0.00       10.80     31.55 o 
   0   8   3       15.15       19.94     19.33 o 
   1   8   3        0.09        8.46     15.13 o 
   2   8   3       42.07       36.79     15.59 o 
   3   8   3       55.66       34.76     27.86 o 
 -13   0   4       27.82       30.82     28.84 o 
 -12   0   4      177.75      204.37     34.51 o 
 -11   0   4      140.44      126.96     33.77 o 
 -10   0   4      352.26      319.25     37.72 o 
  -9   0   4      383.48      405.04     40.18 o 
  -8   0   4     1961.89     1900.19     73.96 o 
  -7   0   4      732.10      644.90     22.66 o 
  -6   0   4      662.31      629.48     20.38 o 
  -5   0   4    13934.09    15612.87    108.10 o 
  -4   0   4     5043.09     5073.86     56.72 o 
  -3   0   4      655.63      626.39     31.60 o 
  -2   0   4      445.84      484.12     14.48 o 
  -1   0   4       21.00       15.42      7.35 o 
   0   0   4     4290.74     4229.17     68.78 o 
   1   0   4      485.84      433.86     22.31 o 
   2   0   4      779.58      813.77     33.53 o 
   3   0   4     5685.81     5877.17     58.70 o 
   4   0   4     6165.72     6706.95     68.82 o 
   5   0   4     5004.78     5695.26     85.30 o 
   6   0   4      431.05      384.66     21.58 o 
   7   0   4      318.83      345.41     21.96 o 
   8   0   4      900.63      896.36     34.59 o 
   9   0   4      188.00      190.31     21.49 o 
  10   0   4       48.47       31.38     15.27 o 
  11   0   4      356.32      420.30     29.73 o 
 -13   1   4       27.45       24.65     15.54 o 
 -12   1   4        0.51      -11.51     12.55 o 
 -11   1   4       19.85       65.48     50.54 o 
 -10   1   4        5.27       -0.49     15.82 o 
  -9   1   4       13.64       17.79     17.53 o 
  -8   1   4       74.30       67.77     12.25 o 
  -7   1   4      112.69      105.86     14.21 o 
  -6   1   4       34.96       26.96      8.63 o 
  -5   1   4     1877.12     2212.37     44.18 o 
  -4   1   4     1399.75     1602.49     37.96 o 
  -3   1   4       83.24       75.54      4.57 o 
  -2   1   4      131.45      150.04      5.57 o 
  -1   1   4      873.46      882.44     19.41 o 
   0   1   4       28.02       36.30      5.26 o 
   1   1   4     4772.57     5095.48     45.21 o 
   2   1   4      124.03      117.63      5.77 o 
   3   1   4      591.15      599.90     12.97 o 
   4   1   4     1128.20     1279.70     20.80 o 
   5   1   4      158.05      174.36     10.41 o 
   6   1   4       60.16       57.74      8.73 o 
   7   1   4       52.18       47.51      9.39 o 
   8   1   4        0.68       -7.88      8.50 o 
   9   1   4       21.81       15.91      9.12 o 
  10   1   4       20.47       24.44     11.06 o 
  11   1   4        0.04        2.90     15.82 o 
  12   1   4        1.77        5.47     16.89 o 
 -12   2   4       80.01       75.37     21.19 o 
 -11   2   4      197.78      196.09     24.28 o 
 -10   2   4      311.00      291.43     27.80 o 
  -9   2   4      763.95      759.91     27.87 o 
  -8   2   4      201.61      202.41     16.86 o 
  -7   2   4      555.85      536.43     21.55 o 
  -6   2   4     1865.26     1825.56     35.78 o 
  -5   2   4      446.94      441.88     20.13 o 
  -4   2   4     2076.55     2111.43     67.70 o 
  -3   2   4     2009.86     1980.52     21.53 o 
  -2   2   4     2279.97     2261.18     34.04 o 
  -1   2   4     4463.55     4632.65     44.49 o 
   0   2   4      262.83      251.95      9.12 o 
   1   2   4      606.36      579.20     23.20 o 
   2   2   4     2320.12     2312.66     41.19 o 
   3   2   4     2268.40     2302.40     24.20 o 
   4   2   4     1425.14     1451.05     27.46 o 
   5   2   4      325.37      319.31     13.23 o 
   6   2   4     1317.29     1338.70     26.02 o 
   7   2   4      942.10      979.02     24.02 o 
   8   2   4       83.41       84.63     13.19 o 
   9   2   4      142.88      157.39     16.51 o 
  10   2   4      331.04      360.79     29.10 o 
  11   2   4      166.03      177.72     21.38 o 
  12   2   4       65.31       63.58     18.98 o 
 -12   3   4        5.71        9.96     15.45 o 
 -11   3   4        1.93       -5.99     12.90 o 
 -10   3   4        5.60       -5.67     11.02 o 
  -9   3   4       49.68       48.68     12.42 o 
  -8   3   4      137.29      144.23     16.75 o 
  -7   3   4        7.45        4.21     11.03 o 
  -6   3   4      302.44      304.86     18.48 o 
  -5   3   4      356.49      357.47     18.53 o 
  -4   3   4      252.73      274.20     13.04 o 
  -3   3   4      277.90      302.41     10.71 o 
  -2   3   4      177.67      171.38      8.67 o 
  -1   3   4      338.43      327.78     10.99 o 
   0   3   4      922.06      904.30     17.53 o 
   1   3   4        0.09       -8.91      8.61 o 
   2   3   4       34.49       35.17      8.24 o 
   3   3   4       74.12       79.65      9.59 o 
   4   3   4      212.90      220.73     10.59 o 
   5   3   4       38.67       37.47      7.59 o 
   6   3   4       24.15       17.34     10.65 o 
   7   3   4       14.86        2.22     11.53 o 
   8   3   4       27.94       27.37     12.08 o 
   9   3   4       22.19       34.41     16.43 o 
  10   3   4       16.79       16.65     16.71 o 
  11   3   4        0.02       23.79     42.16 o 
 -11   4   4      110.42      132.71     17.89 o 
 -10   4   4      154.26      165.07     19.05 o 
  -9   4   4      151.85      162.29     17.06 o 
  -8   4   4      295.94      287.73     20.50 o 
  -7   4   4      323.57      324.77     20.36 o 
  -6   4   4       19.08        6.88     10.03 o 
  -5   4   4       10.93       15.33     11.30 o 
  -4   4   4      198.03      182.73     15.88 o 
  -3   4   4     1444.36     1422.47     28.54 o 
  -2   4   4     1419.84     1490.63     26.59 o 
  -1   4   4      984.99      967.64     21.49 o 
   0   4   4     1915.10     1944.38     66.82 o 
   1   4   4     1228.06     1248.93     34.93 o 
   2   4   4      215.27      197.35     13.70 o 
   3   4   4      151.58      140.20     12.65 o 
   4   4   4       80.82       81.29     13.04 o 
   5   4   4      131.91      128.03     12.32 o 
   6   4   4      199.66      221.54     18.11 o 
   7   4   4      215.54      171.54     15.44 o 
   8   4   4      220.48      230.87     23.97 o 
   9   4   4      128.66      139.49     22.46 o 
  10   4   4       82.30       72.43     18.74 o 
  11   4   4       31.59       27.31     16.42 o 
 -10   5   4        1.03        4.57     12.87 o 
  -9   5   4        1.17       -6.85      9.54 o 
  -8   5   4        0.23       -6.92     11.66 o 
  -7   5   4        1.25        8.16     11.06 o 
  -6   5   4       18.38       18.98     10.30 o 
  -5   5   4        5.81       10.08     10.65 o 
  -4   5   4      132.22      144.80     18.91 o 
  -3   5   4        3.78       -2.12     11.96 o 
  -2   5   4        0.51       -4.55      8.74 o 
  -1   5   4       12.92        2.56      9.48 o 
   0   5   4        3.62        5.62      8.74 o 
   1   5   4        2.82       -5.05      7.81 o 
   2   5   4        3.30        4.62      9.72 o 
   3   5   4       22.70       17.06      9.88 o 
   4   5   4      120.36      126.48     21.20 o 
   5   5   4        4.05        3.32     11.11 o 
   6   5   4       40.14       51.31     13.86 o 
   7   5   4        6.63       12.17     14.27 o 
   8   5   4        3.31       -4.83     11.90 o 
   9   5   4        3.53        1.97     11.49 o 
  10   5   4        1.10       -1.02     13.14 o 
  -9   6   4       20.09        4.42     13.96 o 
  -8   6   4       60.31       57.68     13.04 o 
  -7   6   4       92.21       87.58     15.57 o 
  -6   6   4      132.90      146.74     21.70 o 
  -5   6   4      160.65      154.04     19.47 o 
  -4   6   4       23.56       11.43     15.93 o 
  -3   6   4       61.30       84.80     23.42 o 
  -2   6   4      178.68      194.27     18.71 o 
  -1   6   4      139.51      139.75     12.23 o 
   0   6   4      224.53      215.77     15.82 o 
   1   6   4      432.55      457.24     21.78 o 
   2   6   4      268.28      259.80     18.38 o 
   3   6   4        9.14       11.59     11.72 o 
   4   6   4       44.57       39.32     13.41 o 
   5   6   4      217.58      211.29     19.34 o 
   6   6   4       72.34       69.61     16.56 o 
   7   6   4       29.34       19.98     15.51 o 
   8   6   4       95.13       64.54     15.20 o 
  -7   7   4        0.13       -6.70     13.54 o 
  -6   7   4       57.02       49.96     17.27 o 
  -5   7   4       33.67       27.11     14.39 o 
  -4   7   4        0.04       -4.93     14.79 o 
  -3   7   4       14.01       27.76     14.17 o 
  -2   7   4       12.27       19.63     23.79 o 
  -1   7   4        0.04       15.50     12.95 o 
   0   7   4        1.91        1.07      7.63 o 
   1   7   4        0.00       -1.60     13.21 o 
   2   7   4        2.74       -7.02     13.07 o 
   3   7   4       23.27        4.07     14.09 o 
   4   7   4       21.33       18.98     18.98 o 
   5   7   4       33.58       19.14     18.37 o 
   6   7   4        6.51       23.78     17.39 o 
  -3   8   4       17.46       48.61     28.47 o 
  -2   8   4        0.85       -1.17     16.34 o 
  -1   8   4        9.15       25.13     16.01 o 
   0   8   4       33.66       34.51     22.43 o 
   1   8   4       36.55       47.98     17.99 o 
   2   8   4       41.94       46.33     16.34 o 
 -13   1   5      139.29      178.23     24.90 o 
 -12   1   5      140.97      143.79     22.12 o 
 -11   1   5       88.93      104.45     20.95 o 
 -10   1   5      181.73      151.08     21.96 o 
  -9   1   5      488.70      556.34     32.15 o 
  -8   1   5      431.38      411.34     27.29 o 
  -7   1   5      440.72      430.02     19.09 o 
  -6   1   5      958.91     1000.00     21.70 o 
  -5   1   5     4389.37     4553.23     56.89 o 
  -4   1   5     5710.94     6047.44     48.77 o 
  -3   1   5      879.62      908.64     11.75 o 
  -2   1   5     1305.94     1274.62     14.91 o 
  -1   1   5     4895.12     4806.91     41.62 o 
   0   1   5      777.70      751.45     13.43 o 
   1   1   5        6.38       16.13      8.07 o 
   2   1   5     2452.50     2576.00     49.31 o 
   3   1   5     4193.17     4217.46     54.32 o 
   4   1   5      942.53      899.36     17.90 o 
   5   1   5      340.79      325.37     12.96 o 
   6   1   5      693.08      656.08     22.35 o 
   7   1   5      630.80      623.62     19.61 o 
   8   1   5      188.43      175.37     20.36 o 
   9   1   5      168.15      180.52     16.98 o 
  10   1   5      323.78      340.01     22.29 o 
  11   1   5      300.77      327.48     27.46 o 
  12   1   5      172.02      165.42     31.55 o 
 -12   2   5        0.04        8.57     13.68 o 
 -11   2   5        0.05       11.95     15.74 o 
 -10   2   5       39.65       57.16     17.47 o 
  -9   2   5       35.20       21.74     11.24 o 
  -8   2   5      535.81      520.49     22.92 o 
  -7   2   5        5.33       -2.38      9.63 o 
  -6   2   5       23.21        5.65      9.56 o 
  -5   2   5      325.91      401.81     11.32 o 
  -4   2   5       43.66       44.32      6.47 o 
  -3   2   5      114.74      119.91      6.99 o 
  -2   2   5      462.73      439.43     10.39 o 
  -1   2   5       41.47       44.01      6.41 o 
   0   2   5        3.90        5.59      5.53 o 
   1   2   5       23.98       31.09      8.20 o 
   2   2   5      178.20      157.09     13.37 o 
   3   2   5       63.91       68.20     12.04 o 
   4   2   5      277.99      292.99     10.91 o 
   5   2   5      183.62      224.28     11.82 o 
   6   2   5      216.84      195.69     16.81 o 
   7   2   5       11.59       16.44     13.68 o 
   8   2   5      248.29      227.24     18.21 o 
   9   2   5       16.84       13.36     11.14 o 
  10   2   5       47.23       57.91     15.85 o 
  11   2   5        2.52       21.52     19.85 o 
  12   2   5       22.73       24.25     15.32 o 
 -12   3   5      117.40      106.32     22.04 o 
 -11   3   5      267.30      292.28     27.91 o 
 -10   3   5      378.84      418.15     24.84 o 
  -9   3   5      265.63      276.02     19.27 o 
  -8   3   5      349.93      354.45     20.49 o 
  -7   3   5      327.22      318.08     20.73 o 
  -6   3   5      814.97      878.68     27.79 o 
  -5   3   5      165.08      137.38     12.92 o 
  -4   3   5        4.50       -3.14      7.52 o 
  -3   3   5     2075.38     2073.97     24.76 o 
  -2   3   5     1990.85     1984.30     23.07 o 
  -1   3   5       99.76       82.16      8.05 o 
   0   3   5     1237.86     1220.08     37.01 o 
   1   3   5     2716.63     2763.76     57.00 o 
   2   3   5      519.34      447.26     18.06 o 
   3   3   5      319.83      337.25     16.93 o 
   4   3   5     1254.32     1268.79     30.68 o 
   5   3   5     1122.70     1097.24     26.04 o 
   6   3   5      452.01      472.36     23.54 o 
   7   3   5      234.58      233.89     20.01 o 
   8   3   5      272.40      299.64     20.13 o 
   9   3   5      140.61      141.50     19.04 o 
  10   3   5       83.20       87.37     18.44 o 
  11   3   5       77.44       65.39     17.12 o 
 -11   4   5        7.59        6.86     17.44 o 
 -10   4   5        7.56        5.98     13.53 o 
  -9   4   5       11.02       13.99     11.61 o 
  -8   4   5        0.79        4.60      9.96 o 
  -7   4   5       50.70       47.80     13.40 o 
  -6   4   5        6.20       11.21     13.48 o 
  -5   4   5       97.28       75.74     11.84 o 
  -4   4   5       58.04       56.50     12.25 o 
  -3   4   5        5.08        4.04      7.20 o 
  -2   4   5       19.14        6.48      8.06 o 
  -1   4   5        5.76       -3.78      6.04 o 
   0   4   5       79.66       75.29      9.17 o 
   1   4   5       68.00       56.58      8.62 o 
   2   4   5      213.92      219.80     14.87 o 
   3   4   5       17.85       16.19     11.55 o 
   4   4   5        6.30       17.69     12.42 o 
   5   4   5       68.67       72.41     12.59 o 
   6   4   5       26.48       24.11     11.85 o 
   7   4   5       35.65       36.68     12.19 o 
   8   4   5       16.64       12.57     12.36 o 
   9   4   5       10.44       10.47     12.66 o 
  10   4   5        0.92       15.84     15.02 o 
 -10   5   5       98.92       87.92     15.91 o 
  -9   5   5      135.94      132.73     17.96 o 
  -8   5   5      205.30      220.28     19.38 o 
  -7   5   5      350.39      353.34     23.69 o 
  -6   5   5       49.73       52.63     13.20 o 
  -5   5   5        4.29       10.28     12.17 o 
  -4   5   5      207.57      228.21     17.35 o 
  -3   5   5      173.42      187.98     17.91 o 
  -2   5   5      183.80      193.09     13.95 o 
  -1   5   5      501.12      500.85     16.49 o 
   0   5   5      475.67      459.15     23.74 o 
   1   5   5      534.75      574.98     24.34 o 
   2   5   5      424.11      435.06     20.86 o 
   3   5   5      192.10      183.63     16.36 o 
   4   5   5      310.56      328.34     20.16 o 
   5   5   5      420.49      456.05     28.56 o 
   6   5   5      244.90      242.10     20.86 o 
   7   5   5      124.93      131.79     20.56 o 
   8   5   5       99.52       99.13     18.73 o 
   9   5   5       94.15       81.91     20.03 o 
  -9   6   5        0.40        9.70     13.44 o 
  -8   6   5        2.60       -0.68      9.95 o 
  -7   6   5       15.12       19.32     12.87 o 
  -6   6   5        8.84       13.40     11.26 o 
  -5   6   5       38.94       33.59     13.50 o 
  -4   6   5       73.88       69.25     13.42 o 
  -3   6   5        5.15        0.22     10.58 o 
  -2   6   5       70.47       64.13     14.00 o 
  -1   6   5       42.36       35.45      9.96 o 
   0   6   5        8.84       -2.65      9.86 o 
   1   6   5        2.77       -2.31      8.54 o 
   2   6   5        3.19       -2.39      9.75 o 
   3   6   5       18.41       16.83     16.64 o 
   4   6   5       53.70       41.80     15.40 o 
   5   6   5        2.22        2.22     16.37 o 
   6   6   5        0.01        6.83     13.31 o 
   7   6   5        1.52        5.13     16.11 o 
   8   6   5       12.47        8.26      8.23 o 
  -6   7   5       45.42       57.20     17.90 o 
  -5   7   5      149.46      188.15     19.26 o 
  -4   7   5      143.61      194.83     37.84 o 
  -3   7   5       61.15       60.93     18.70 o 
  -2   7   5       75.05       81.24     15.76 o 
  -1   7   5      164.21      185.29     18.66 o 
   0   7   5      182.39      190.36     18.90 o 
   1   7   5       77.64      104.53     19.69 o 
   2   7   5       76.86       99.54     19.66 o 
   3   7   5       74.28      100.42     19.29 o 
   4   7   5       15.63       14.63     16.52 o 
   5   7   5       18.57       48.80     27.12 o 
   6   7   5       43.24       51.39     16.47 o 
  -2   8   5        0.02        0.20     13.89 o 
  -1   8   5        0.18       40.68     23.91 o 
   0   8   5        0.62       -2.47     19.48 o 
   1   8   5        7.63       21.69     28.60 o 
 -12   0   6       95.88       88.50     27.61 o 
 -11   0   6      126.65      110.44     27.12 o 
 -10   0   6      770.24      625.18     48.56 o 
  -9   0   6      323.66      306.18     35.99 o 
  -8   0   6      110.98       74.94     22.93 o 
  -7   0   6      472.85      188.23    106.31 o 
  -6   0   6      958.05      965.66     20.41 o 
  -5   0   6     2047.50     1954.14     36.77 o 
  -4   0   6     1595.55     1674.90     26.99 o 
  -3   0   6     1276.44     1254.65     33.04 o 
  -2   0   6     2009.15     2045.60     28.63 o 
  -1   0   6     2147.18     2068.95     28.28 o 
   0   0   6     6310.52     6405.82     65.27 o 
   1   0   6      649.34      596.56     21.86 o 
   2   0   6     2513.53     2541.46     45.92 o 
   3   0   6     7305.04     7611.13     72.22 o 
   4   0   6     1256.93     1262.26     31.62 o 
   5   0   6      441.14      385.86     30.32 o 
   6   0   6     1391.09     1429.02     38.60 o 
   7   0   6      485.97      495.07     30.45 o 
   8   0   6        4.36       13.45     15.16 o 
   9   0   6        2.80       28.84     22.43 o 
  10   0   6      303.65      317.27     35.50 o 
  11   0   6      265.83      273.39     36.73 o 
 -13   1   6       19.24       35.47     22.93 o 
 -12   1   6        1.11       10.98     14.60 o 
 -11   1   6        2.33      -10.93     13.02 o 
 -10   1   6       35.73       55.04     18.85 o 
  -9   1   6       19.13       20.81     14.96 o 
  -8   1   6       38.44       29.34     15.60 o 
  -7   1   6       92.17       89.94      9.31 o 
  -6   1   6      368.97      375.92     12.55 o 
  -5   1   6        0.59        7.22      5.26 o 
  -4   1   6      676.16      727.86     11.67 o 
  -3   1   6      334.29      330.75      9.20 o 
  -2   1   6      160.43      167.36      7.32 o 
  -1   1   6     1281.74     1374.96     17.20 o 
   0   1   6      108.74      117.71      6.23 o 
   1   1   6       10.91       17.38      8.89 o 
   2   1   6        7.25       10.58      5.33 o 
   3   1   6       32.33       36.38      6.75 o 
   4   1   6       46.23       40.52      7.36 o 
   5   1   6      165.51      160.43     11.16 o 
   6   1   6       47.06       52.07      9.84 o 
   7   1   6       11.12       -3.46     11.19 o 
   8   1   6        0.23       -0.56     11.14 o 
   9   1   6       74.98       61.28     13.60 o 
  10   1   6        0.26        4.59     11.46 o 
  11   1   6        5.48       28.84     23.67 o 
  12   1   6       33.35       31.55     18.74 o 
 -12   2   6      193.66      152.79     23.65 o 
 -11   2   6      204.22      220.89     25.80 o 
 -10   2   6      179.93      179.52     32.29 o 
  -9   2   6      520.56      473.44     23.58 o 
  -8   2   6      266.85      256.60     18.23 o 
  -7   2   6      165.03      177.43     15.90 o 
  -6   2   6     1119.69     1111.92     29.83 o 
  -5   2   6     1451.98     1387.85     37.13 o 
  -4   2   6      927.58      921.53     12.32 o 
  -3   2   6      890.11      932.33     14.97 o 
  -2   2   6     2309.05     2194.12     34.45 o 
  -1   2   6     2865.45     2862.11     43.44 o 
   0   2   6       87.10       79.89      7.61 o 
   1   2   6     1427.72     1390.67     28.46 o 
   2   2   6     2652.77     2540.41     59.67 o 
   3   2   6      977.94      927.51     25.61 o 
   4   2   6     1042.40      951.82     27.37 o 
   5   2   6      817.63      795.97     22.16 o 
   6   2   6      507.08      482.01     23.17 o 
   7   2   6      399.32      420.52     22.71 o 
   8   2   6      187.19      208.80     17.82 o 
   9   2   6      202.10      201.81     18.03 o 
  10   2   6      154.03      193.56     19.30 o 
  11   2   6      121.28      116.56     20.61 o 
 -12   3   6        3.98        8.75     14.64 o 
 -11   3   6       36.25       53.63     20.83 o 
 -10   3   6       43.83       34.58     16.72 o 
  -9   3   6        7.77       12.83     10.81 o 
  -8   3   6       70.69       72.79     16.60 o 
  -7   3   6      100.06      101.43     13.12 o 
  -6   3   6       93.99       68.23     14.66 o 
  -5   3   6       93.75       92.64     10.96 o 
  -4   3   6       68.44       61.50      9.82 o 
  -3   3   6       59.45       57.70      6.30 o 
  -2   3   6       91.75       88.16      6.99 o 
  -1   3   6      341.02      334.83     12.88 o 
   0   3   6      562.67      599.60     15.03 o 
   1   3   6      175.97      180.92      9.21 o 
   2   3   6       71.06       80.36     11.87 o 
   3   3   6       91.88      102.04     12.63 o 
   4   3   6        9.57       -0.89     11.52 o 
   5   3   6       63.64       57.05     10.79 o 
   6   3   6      113.30      105.19     14.84 o 
   7   3   6       14.09        6.10      9.75 o 
   8   3   6       31.74       32.74     13.27 o 
   9   3   6        6.82       17.32     13.41 o 
  10   3   6        3.77        7.42     13.82 o 
  11   3   6       38.97       28.23     15.64 o 
 -11   4   6      124.25       93.62     19.41 o 
 -10   4   6       39.25       44.67     15.60 o 
  -9   4   6       81.19      100.26     14.85 o 
  -8   4   6      575.30      543.62     26.27 o 
  -7   4   6      517.65      497.88     24.02 o 
  -6   4   6      105.20      101.36     17.03 o 
  -5   4   6      341.66      340.95     17.57 o 
  -4   4   6      945.11      962.35     25.80 o 
  -3   4   6      977.20     1005.98     34.16 o 
  -2   4   6      346.65      334.93     13.20 o 
  -1   4   6       64.94       61.90      8.86 o 
   0   4   6      509.46      477.25     20.20 o 
   1   4   6      656.20      621.41     30.43 o 
   2   4   6       91.12       75.68     11.09 o 
   3   4   6       80.91       69.66     11.99 o 
   4   4   6      569.15      587.63     23.76 o 
   5   4   6      590.45      618.02     33.35 o 
   6   4   6       93.86      123.33     13.78 o 
   7   4   6      130.55      125.38     16.53 o 
   8   4   6      609.58      618.39     35.99 o 
   9   4   6      332.48      314.68     31.19 o 
  10   4   6       32.89       43.54     15.50 o 
 -10   5   6       18.96       23.09     12.76 o 
  -9   5   6        8.82       -4.28      9.88 o 
  -8   5   6       17.83       17.61     12.79 o 
  -7   5   6        0.89       -0.42     11.84 o 
  -6   5   6       13.58       16.83     11.89 o 
  -5   5   6      131.99      117.33     13.26 o 
  -4   5   6      111.98      108.59     13.07 o 
  -3   5   6       63.91       52.85     12.91 o 
  -2   5   6       36.45       23.82      8.81 o 
  -1   5   6      213.29      209.63     16.28 o 
   0   5   6       83.46       77.37     13.40 o 
   1   5   6       62.49       60.28     12.83 o 
   2   5   6        4.33       10.04     18.40 o 
   3   5   6       64.64       67.73     14.14 o 
   4   5   6        0.37        7.97     12.00 o 
   5   5   6       47.14       53.70     14.73 o 
   6   5   6       33.44       24.61     11.97 o 
   7   5   6        0.56        4.21     11.84 o 
   8   5   6       11.68       19.40     13.43 o 
   9   5   6       12.57       14.22     16.12 o 
  -8   6   6       43.87       20.65     12.08 o 
  -7   6   6      173.80      189.86     21.04 o 
  -6   6   6      215.60      211.13     20.03 o 
  -5   6   6       49.86       57.94     15.16 o 
  -4   6   6       68.93       84.27     25.61 o 
  -3   6   6      162.94      159.21     16.72 o 
  -2   6   6       95.52      118.56     15.14 o 
  -1   6   6      159.55      153.67     19.09 o 
   0   6   6      268.61      277.60     19.83 o 
   1   6   6       87.42      106.87     15.24 o 
   2   6   6       77.45       82.48     14.77 o 
   3   6   6      115.55      104.65     20.57 o 
   4   6   6       39.97       42.78     15.73 o 
   5   6   6       44.07       40.17     15.16 o 
   6   6   6      146.01      181.04     23.91 o 
   7   6   6      114.54      133.54     28.97 o 
  -6   7   6       19.17       46.22     40.31 o 
  -5   7   6        3.05       23.88     20.71 o 
  -4   7   6        1.28        8.13     15.06 o 
  -3   7   6       30.98       50.35     13.13 o 
  -2   7   6       10.51       15.46     11.86 o 
  -1   7   6        3.13        6.73     16.10 o 
   0   7   6       12.94       11.73     14.72 o 
   1   7   6       45.29       41.84     14.29 o 
   2   7   6        0.12       -2.10     16.03 o 
   3   7   6        2.98       -5.75     21.08 o 
   4   7   6        0.37       -3.93     13.86 o 
   5   7   6        2.24      -11.83     15.04 o 
 -12   1   7      179.49      172.78     26.66 o 
 -11   1   7      177.11      153.02     25.61 o 
 -10   1   7      601.43      500.25     33.28 o 
  -9   1   7      736.77      766.93     40.27 o 
  -8   1   7      147.69      186.01     23.26 o 
  -7   1   7      500.26      469.21     17.04 o 
  -6   1   7     2164.71     2087.89     27.15 o 
  -5   1   7     1832.23     1796.17     29.66 o 
  -4   1   7     1166.73     1177.69     19.11 o 
  -3   1   7     1681.81     1634.48     19.81 o 
  -2   1   7     2228.13     2193.93     26.53 o 
  -1   1   7       99.05       70.92      7.35 o 
   0   1   7        5.89       13.90      5.55 o 
   1   1   7      757.43      670.05     24.70 o 
   2   1   7     2010.45     1779.05     67.60 o 
   3   1   7     1696.00     1673.49     22.92 o 
   4   1   7      643.58      677.39     18.88 o 
   5   1   7      888.60      955.67     31.30 o 
   6   1   7     1031.60     1037.10     31.16 o 
   7   1   7      368.61      392.72     21.86 o 
   8   1   7       25.44       52.72     14.68 o 
   9   1   7       10.40       23.45     13.36 o 
  10   1   7      124.44      159.49     20.30 o 
  11   1   7       88.65       86.80     20.40 o 
 -12   2   7       12.63       19.83     16.49 o 
 -11   2   7        4.21       16.43     16.41 o 
 -10   2   7       76.21       49.41     18.09 o 
  -9   2   7       81.39       65.06     16.79 o 
  -8   2   7        9.46        4.79     15.74 o 
  -7   2   7       14.47        9.10      9.34 o 
  -6   2   7        1.05        0.88      9.21 o 
  -5   2   7       27.50       17.07      6.78 o 
  -4   2   7       50.99       42.40      5.65 o 
  -3   2   7      237.44      241.62      8.83 o 
  -2   2   7      123.52      119.87      8.35 o 
  -1   2   7      802.46      902.95     16.87 o 
   0   2   7     1833.66     2070.36     25.64 o 
   1   2   7       19.86       19.37      8.68 o 
   2   2   7       77.36       80.79     11.07 o 
   3   2   7      541.55      511.10     21.06 o 
   4   2   7        5.12        6.14     12.61 o 
   5   2   7       26.96       27.02     10.59 o 
   6   2   7        1.61       -6.44     10.92 o 
   7   2   7        4.68       -0.05     12.22 o 
   8   2   7       68.76       45.07     13.70 o 
   9   2   7      136.60      114.77     18.80 o 
  10   2   7        2.71       -6.22     12.40 o 
  11   2   7       23.80       10.85     18.00 o 
 -11   3   7      220.29      236.67     26.92 o 
 -10   3   7       51.82       81.79     19.69 o 
  -9   3   7       32.48       38.44     13.13 o 
  -8   3   7      581.18      593.29     26.23 o 
  -7   3   7      330.24      321.99     17.37 o 
  -6   3   7      108.32      105.43     11.72 o 
  -5   3   7      838.65      878.72     24.97 o 
  -4   3   7     1095.27     1068.96     22.73 o 
  -3   3   7      625.91      608.21     15.29 o 
  -2   3   7      464.34      422.26     14.97 o 
  -1   3   7     2691.04     2791.24     55.44 o 
   0   3   7     2272.07     2391.19     39.47 o 
   1   3   7      454.82      451.63     19.77 o 
   2   3   7      449.41      423.90     21.22 o 
   3   3   7      717.27      749.43     29.69 o 
   4   3   7      920.37      871.97     28.61 o 
   5   3   7      255.60      257.02     20.32 o 
   6   3   7       84.74       99.07     14.87 o 
   7   3   7      181.53      214.61     19.68 o 
   8   3   7      392.83      394.97     29.57 o 
   9   3   7      421.63      414.43     25.53 o 
  10   3   7      109.46      117.83     19.66 o 
 -11   4   7        0.02       -8.83     12.87 o 
 -10   4   7       19.58       25.52     13.79 o 
  -9   4   7       15.69       17.43     11.79 o 
  -8   4   7       25.10       16.80     12.23 o 
  -7   4   7        4.83        1.32      7.78 o 
  -6   4   7       79.64       80.74     12.40 o 
  -5   4   7        0.09       -8.39      9.42 o 
  -4   4   7       66.85       70.23     10.37 o 
  -3   4   7        1.71      -12.71      8.48 o 
  -2   4   7       59.25       55.31      9.53 o 
  -1   4   7       31.57       25.77      9.86 o 
   0   4   7       55.59       44.75     12.42 o 
   1   4   7       45.40       41.51     12.77 o 
   2   4   7        6.90        3.44     10.42 o 
   3   4   7        0.06        3.68     11.95 o 
   4   4   7       74.37       75.16     14.39 o 
   5   4   7        0.09       -7.63     10.23 o 
   6   4   7        0.44        2.30      8.47 o 
   7   4   7        1.17        0.51     10.68 o 
   8   4   7        0.52        7.19     11.83 o 
   9   4   7        0.51       12.26     14.03 o 
  10   4   7       26.48       22.30     14.12 o 
 -10   5   7       13.03       23.13     13.28 o 
  -9   5   7       51.40       41.12     15.76 o 
  -8   5   7       70.19       56.56     16.09 o 
  -7   5   7      179.78      199.11     16.26 o 
  -6   5   7      144.20      134.18     13.19 o 
  -5   5   7       65.67       76.06     14.77 o 
  -4   5   7      250.10      248.49     20.51 o 
  -3   5   7      375.25      368.89     21.75 o 
  -2   5   7      377.49      344.87     26.63 o 
  -1   5   7      377.51      371.10     20.17 o 
   0   5   7      814.52      832.42     29.20 o 
   1   5   7      815.06      779.52     28.54 o 
   2   5   7      243.59      234.74     17.87 o 
   3   5   7      132.55      118.59     15.09 o 
   4   5   7      188.31      187.71     17.72 o 
   5   5   7      171.91      193.77     22.95 o 
   6   5   7       76.07       68.99     14.09 o 
   7   5   7      145.57      147.78     18.42 o 
   8   5   7      239.50      236.88     26.99 o 
  -8   6   7        2.54        8.09     12.13 o 
  -7   6   7        3.44       19.55     11.12 o 
  -6   6   7        0.68       16.14     10.25 o 
  -5   6   7        2.06        8.51     17.87 o 
  -4   6   7        0.03       -1.25     10.87 o 
  -3   6   7       70.22       61.62     13.37 o 
  -2   6   7        0.93        9.84     12.85 o 
  -1   6   7       91.74       98.32     17.66 o 
   0   6   7       98.81       82.51     13.27 o 
   1   6   7      101.43       91.76     12.91 o 
   2   6   7       13.11        4.55     11.21 o 
   3   6   7        4.94        1.16     12.18 o 
   4   6   7        0.51       -5.70     12.18 o 
   5   6   7       15.58       14.32     15.39 o 
   6   6   7        0.37        3.64     12.48 o 
   7   6   7        0.18       11.44     13.89 o 
  -6   7   7       40.22       63.65     18.30 o 
  -5   7   7       18.93       35.17     14.27 o 
  -4   7   7       14.60       25.05     15.14 o 
  -3   7   7       60.89       87.10     17.74 o 
  -2   7   7       59.41       90.46     21.38 o 
  -1   7   7       19.61       12.44     13.56 o 
   0   7   7       61.28       57.51     17.60 o 
   1   7   7      156.44      165.00     18.73 o 
   2   7   7       91.65       92.49     21.38 o 
   3   7   7       28.40       31.77     18.60 o 
   4   7   7       21.43       18.01     15.53 o 
 -12   0   8      240.43      225.32     40.43 o 
 -11   0   8      172.49      190.81     34.02 o 
 -10   0   8       17.38        4.93     19.23 o 
  -9   0   8       64.64      149.89     29.58 o 
  -8   0   8      148.59      164.37     19.34 o 
  -7   0   8      427.38      439.95     25.37 o 
  -6   0   8      597.79      617.85     20.78 o 
  -5   0   8      863.89      854.67     22.56 o 
  -4   0   8     2179.50     2139.40     34.68 o 
  -3   0   8     1874.97     1931.63     54.71 o 
  -2   0   8     1745.42     1756.32     30.79 o 
  -1   0   8       13.16       42.04      9.18 o 
   0   0   8      737.35      988.56     22.53 o 
   1   0   8      526.97      442.59     32.79 o 
   2   0   8      362.80      344.14     26.01 o 
   3   0   8     1867.86     1814.65     67.30 o 
   4   0   8     1623.38     1698.89     81.97 o 
   5   0   8      463.22      475.54     24.20 o 
   6   0   8      602.77      556.89     48.32 o 
   7   0   8      101.24      150.63     34.02 o 
   8   0   8      256.96      288.92     39.44 o 
   9   0   8      268.87      266.74     38.21 o 
  10   0   8       58.86       97.87     29.34 o 
  11   0   8      102.38      111.18     30.57 o 
 -12   1   8        0.15        9.01     13.82 o 
 -11   1   8       30.06       30.00     17.47 o 
 -10   1   8      104.65       71.44     19.18 o 
  -9   1   8      193.69      125.77     19.43 o 
  -8   1   8       15.39        4.00     11.73 o 
  -7   1   8       81.31       65.13     10.43 o 
  -6   1   8        0.13       -2.08      8.12 o 
  -5   1   8        0.24       -1.35      5.69 o 
  -4   1   8       55.02       57.50      7.23 o 
  -3   1   8      101.97       94.14      7.67 o 
  -2   1   8       64.00       75.75      7.24 o 
  -1   1   8      577.73      658.42     13.79 o 
   0   1   8      406.42      437.81     15.99 o 
   1   1   8      102.49       95.19     13.19 o 
   2   1   8        0.08        0.61      9.82 o 
   3   1   8        0.54       -5.89     10.46 o 
   4   1   8      146.41      132.14     14.60 o 
   5   1   8       13.93       18.55     13.32 o 
   6   1   8       54.70       39.28     16.00 o 
   7   1   8       31.31       37.10     13.20 o 
   8   1   8      128.68      101.88     19.13 o 
   9   1   8       69.52       52.74     16.69 o 
  10   1   8        1.85        1.53     13.54 o 
  11   1   8        0.00       24.55     15.46 o 
 -12   2   8       68.63       54.75     18.83 o 
 -11   2   8      133.29      156.40     24.04 o 
 -10   2   8      360.72      401.33     32.08 o 
  -9   2   8      238.25      277.20     27.25 o 
  -8   2   8       96.59      100.83     12.85 o 
  -7   2   8      202.87      189.29     13.90 o 
  -6   2   8     1143.21     1125.63     23.94 o 
  -5   2   8     1162.75     1148.62     26.90 o 
  -4   2   8      392.22      371.99     13.22 o 
  -3   2   8      788.39      696.10     14.61 o 
  -2   2   8      758.75      748.90     21.29 o 
  -1   2   8     1039.95     1062.53     26.18 o 
   0   2   8      657.19      624.82     14.91 o 
   1   2   8      222.48      205.29     15.84 o 
   2   2   8     1862.39     1824.65     37.74 o 
   3   2   8      752.50      715.41     25.53 o 
   4   2   8      301.32      274.69     18.78 o 
   5   2   8      511.38      557.44     20.71 o 
   6   2   8      372.32      358.95     22.27 o 
   7   2   8      401.02      425.88     23.97 o 
   8   2   8       75.39       79.66     14.00 o 
   9   2   8      105.25      111.86     16.69 o 
  10   2   8      270.53      298.05     29.37 o 
 -11   3   8        0.06       19.54     19.19 o 
 -10   3   8       21.88       19.97     16.27 o 
  -9   3   8      155.48      154.60     14.33 o 
  -8   3   8      109.08      109.45     13.12 o 
  -7   3   8       68.21       65.86     12.18 o 
  -6   3   8        0.79        6.67      9.06 o 
  -5   3   8      135.94      136.46     11.72 o 
  -4   3   8       11.30        8.89      8.59 o 
  -3   3   8        9.11        9.09      7.06 o 
  -2   3   8      113.41      127.26      9.73 o 
  -1   3   8        0.37       14.91      9.53 o 
   0   3   8       39.31       33.43     12.21 o 
   1   3   8      528.18      529.31     23.06 o 
   2   3   8       40.02       50.09     13.03 o 
   3   3   8       28.22       34.15     12.40 o 
   4   3   8        0.18       -2.70     10.28 o 
   5   3   8       68.89       68.97     14.13 o 
   6   3   8       29.96       55.04     10.95 o 
   7   3   8        0.03       14.36     12.48 o 
   8   3   8       66.38       57.71     13.50 o 
   9   3   8      165.74      137.46     17.13 o 
  10   3   8       26.45        1.39     19.35 o 
 -10   4   8      191.46      202.85     19.67 o 
  -9   4   8      240.40      225.63     16.76 o 
  -8   4   8      397.07      412.48     21.14 o 
  -7   4   8      472.94      481.06     22.39 o 
  -6   4   8      191.01      194.53     15.96 o 
  -5   4   8      399.62      409.28     18.08 o 
  -4   4   8      536.88      521.24     19.22 o 
  -3   4   8      167.52      166.19     14.12 o 
  -2   4   8      234.44      228.66     16.19 o 
  -1   4   8     1155.84     1128.37     30.80 o 
   0   4   8     2721.33     2802.69     49.09 o 
   1   4   8     1459.96     1461.24     40.42 o 
   2   4   8      246.73      247.99     31.84 o 
   3   4   8      230.58      215.99     18.64 o 
   4   4   8      240.08      241.91     18.77 o 
   5   4   8      209.35      218.23     18.10 o 
   6   4   8      153.42      157.17     14.88 o 
   7   4   8      156.88      147.88     18.13 o 
   8   4   8      204.42      225.58     19.89 o 
   9   4   8      100.34      104.90     19.85 o 
  -9   5   8       50.83       56.75     11.94 o 
  -8   5   8        4.96        8.87      9.64 o 
  -7   5   8        0.47        3.96     10.61 o 
  -6   5   8        0.23       -2.75     10.04 o 
  -5   5   8        4.62        7.18      7.82 o 
  -4   5   8        5.98       -1.07      9.92 o 
  -3   5   8       16.92        0.93     16.11 o 
  -2   5   8        4.11        6.88     13.02 o 
  -1   5   8       24.93       17.23     11.02 o 
   0   5   8        0.87       -2.65     11.01 o 
   1   5   8       41.90       38.45     11.80 o 
   2   5   8       44.33       41.14     11.06 o 
   3   5   8        0.95       -7.63      9.96 o 
   4   5   8       79.24      101.81     15.93 o 
   5   5   8       14.81       12.49     11.74 o 
   6   5   8       20.17       21.80     12.56 o 
   7   5   8       13.69        3.93     12.17 o 
   8   5   8        1.30        2.93     18.00 o 
  -7   6   8      156.65      158.88     19.72 o 
  -6   6   8       85.99       86.56     16.09 o 
  -5   6   8       38.09       41.44     15.31 o 
  -4   6   8      127.73      123.39     17.00 o 
  -3   6   8      248.42      273.79     25.45 o 
  -2   6   8      290.09      292.67     26.39 o 
  -1   6   8      243.23      235.70     30.45 o 
   0   6   8      169.95      152.60     17.26 o 
   1   6   8      280.54      331.90     26.89 o 
   2   6   8      182.30      168.13     17.78 o 
   3   6   8      127.78      127.86     16.90 o 
   4   6   8      116.16      141.78     23.97 o 
   5   6   8       51.66       51.42     32.79 o 
   6   6   8       64.15       98.03     24.04 o 
  -5   7   8        0.92        5.89     11.91 o 
  -4   7   8        0.49       16.22     15.12 o 
  -3   7   8        0.03       28.05     16.74 o 
  -2   7   8        3.12       20.45     17.38 o 
  -1   7   8        4.39        6.86     15.42 o 
   0   7   8        0.70       -6.64     13.36 o 
   1   7   8       20.82       10.38     15.39 o 
   2   7   8       12.66       -5.42     13.70 o 
   3   7   8        7.71       14.30     14.25 o 
 -12   1   9      144.54      163.94     23.70 o 
 -11   1   9      178.85      176.53     23.70 o 
 -10   1   9       50.50       99.04     20.74 o 
  -9   1   9        8.39       37.80     12.40 o 
  -8   1   9       31.49       33.20     11.08 o 
  -7   1   9      267.74      262.33     18.32 o 
  -6   1   9     1505.27     1524.86     26.52 o 
  -5   1   9     1051.59     1052.86     22.25 o 
  -4   1   9      589.04      570.74     14.60 o 
  -3   1   9     1164.31     1209.42     19.79 o 
  -2   1   9     1095.14     1079.82     18.52 o 
  -1   1   9     1084.99     1080.22     18.05 o 
   0   1   9      385.28      388.45     15.82 o 
   1   1   9      810.02      781.27     25.46 o 
   2   1   9     1907.47     1848.45     39.03 o 
   3   1   9     1598.02     1657.64     39.88 o 
   4   1   9     1875.47     1868.64     42.76 o 
   5   1   9     1139.54     1132.96     33.05 o 
   6   1   9      544.96      560.00     25.65 o 
   7   1   9      435.30      447.36     32.50 o 
   8   1   9      287.16      261.43     25.23 o 
   9   1   9      312.30      306.55     28.96 o 
  10   1   9      210.75      227.07     26.13 o 
 -11   2   9        4.99       -5.23     15.08 o 
 -10   2   9       66.47       53.96     17.69 o 
  -9   2   9        2.78       10.69     11.67 o 
  -8   2   9        7.23        3.28     10.29 o 
  -7   2   9      103.30      114.82     13.14 o 
  -6   2   9       88.83       77.44     11.87 o 
  -5   2   9      315.69      306.37     18.82 o 
  -4   2   9        0.70       -2.28      7.76 o 
  -3   2   9        0.43        2.39      6.75 o 
  -2   2   9       65.16       68.95     10.22 o 
  -1   2   9      206.25      241.31     11.41 o 
   0   2   9     1123.98     1243.66     31.71 o 
   1   2   9      495.07      481.70     22.72 o 
   2   2   9       14.30       11.12     10.75 o 
   3   2   9      526.06      540.09     24.36 o 
   4   2   9      191.32      180.16     19.16 o 
   5   2   9       84.00      103.32     16.39 o 
   6   2   9       32.76       64.16     33.83 o 
   7   2   9       54.50       46.00     12.90 o 
   8   2   9       53.08       35.75     13.07 o 
   9   2   9       48.33       43.56     16.99 o 
  10   2   9        6.16       12.57     13.23 o 
 -11   3   9       40.27       56.03     19.24 o 
 -10   3   9      341.57      298.96     28.49 o 
  -9   3   9      478.01      439.78     32.68 o 
  -8   3   9      362.68      374.24     16.93 o 
  -7   3   9      415.41      429.57     17.87 o 
  -6   3   9       49.44       60.25     11.21 o 
  -5   3   9      569.27      549.92     20.58 o 
  -4   3   9      778.30      794.05     23.71 o 
  -3   3   9      241.99      263.55     20.25 o 
  -2   3   9      755.14      738.92     21.59 o 
  -1   3   9      327.27      305.82     18.17 o 
   0   3   9      944.85      962.16     29.42 o 
   1   3   9     1085.37     1122.60     32.12 o 
   2   3   9      582.38      601.41     26.84 o 
   3   3   9      375.88      366.15     21.98 o 
   4   3   9       20.74       38.69     13.26 o 
   5   3   9       60.90       61.76     15.98 o 
   6   3   9      396.79      414.48     20.07 o 
   7   3   9      118.61      131.23     17.99 o 
   8   3   9      102.66      130.80     16.80 o 
   9   3   9       69.29      103.96     16.49 o 
 -10   4   9       16.83       22.36     16.05 o 
  -9   4   9        5.58       27.39     10.97 o 
  -8   4   9       47.66       32.96     16.58 o 
  -7   4   9      112.68      106.59     11.95 o 
  -6   4   9       45.34       48.87     10.59 o 
  -5   4   9       95.09       93.18     13.65 o 
  -4   4   9        6.32       10.88     10.17 o 
  -3   4   9       70.83       75.00     13.95 o 
  -2   4   9       14.16       22.63     18.01 o 
  -1   4   9       13.77       23.48     11.73 o 
   0   4   9       27.82       37.04     10.87 o 
   1   4   9      167.09      171.68     17.25 o 
   2   4   9        6.79       12.74     11.92 o 
   3   4   9        2.01       -4.57     11.15 o 
   4   4   9        0.86        4.64     12.57 o 
   5   4   9       12.00        7.28     10.82 o 
   6   4   9        4.21       -1.67     10.28 o 
   7   4   9        0.19       15.86     10.84 o 
   8   4   9       23.39       24.27     12.62 o 
  -9   5   9      271.46      264.72     21.55 o 
  -8   5   9      400.73      425.07     23.13 o 
  -7   5   9      162.78      165.54     14.06 o 
  -6   5   9      174.41      169.08     15.81 o 
  -5   5   9       42.06       73.45     37.36 o 
  -4   5   9      164.16      184.37     22.67 o 
  -3   5   9      343.71      337.16     39.07 o 
  -2   5   9       91.80      105.98     31.68 o 
  -1   5   9      444.79      438.84     30.68 o 
   0   5   9      378.26      388.40     21.85 o 
   1   5   9      129.25      121.47     15.02 o 
   2   5   9       23.41       21.05     11.94 o 
   3   5   9        1.76      -11.02     12.52 o 
   4   5   9       60.39       70.23     13.12 o 
   5   5   9        6.11      120.78     95.46 o 
   6   5   9        1.33       11.36     10.95 o 
   7   5   9       67.56       69.04     15.42 o 
  -7   6   9        2.43        9.75     10.50 o 
  -6   6   9       40.26       29.84     13.94 o 
  -5   6   9       37.00       53.75     19.85 o 
  -4   6   9       22.08       30.74     16.53 o 
  -3   6   9        0.31        4.27     13.64 o 
  -2   6   9        2.99        3.06     24.04 o 
  -1   6   9        7.86       -7.75     12.57 o 
   0   6   9       37.13       32.49     18.37 o 
   1   6   9       27.22       43.12     14.27 o 
   2   6   9        2.19       -4.87     10.57 o 
   3   6   9       19.19       17.11     13.35 o 
   4   6   9       13.79       19.56     16.82 o 
   5   6   9        0.64      -18.78     20.95 o 
  -4   7   9       31.58       55.76     19.07 o 
  -3   7   9       31.10       28.44     17.06 o 
  -2   7   9       95.16      113.90     22.55 o 
  -1   7   9       86.37       82.34     20.40 o 
   0   7   9       50.98       45.15     18.11 o 
   1   7   9        3.61       -4.95     15.57 o 
   2   7   9        1.02       -8.20     14.55 o 
 -11   0  10      130.98      142.98     31.80 o 
 -10   0  10      398.01      461.24     50.78 o 
  -9   0  10       14.87       27.12     21.45 o 
  -8   0  10      233.80      202.15     31.55 o 
  -7   0  10      695.15      777.48     34.79 o 
  -6   0  10     2237.73     2339.59     86.16 o 
  -5   0  10     6805.40     6841.62     70.22 o 
  -4   0  10     1278.12     1300.78     31.19 o 
  -3   0  10     1042.77     1124.69     28.54 o 
  -2   0  10     1989.05     1849.39     35.22 o 
  -1   0  10      634.22      668.56     23.07 o 
   0   0  10     1372.20     1388.51     40.30 o 
   1   0  10     1384.84     1292.33     41.40 o 
   2   0  10     1130.30     1144.80     40.18 o 
   3   0  10      109.78       93.92     27.12 o 
   4   0  10      152.98      209.79     33.28 o 
   5   0  10     1351.13     1248.14     66.56 o 
   6   0  10      770.33      781.97     58.43 o 
   7   0  10      454.76      449.41     48.56 o 
   8   0  10      370.83      335.02     40.92 o 
   9   0  10      282.59      295.83     39.44 o 
  10   0  10      124.42      122.77     33.53 o 
 -11   1  10        0.24        3.91     13.64 o 
 -10   1  10       29.20       20.46     19.69 o 
  -9   1  10       36.84       28.60     14.27 o 
  -8   1  10       68.76       57.43     13.35 o 
  -7   1  10       26.48       29.33     12.32 o 
  -6   1  10      438.63      358.87     58.32 o 
  -5   1  10        0.53       -1.41      8.07 o 
  -4   1  10       93.91       90.39      8.88 o 
  -3   1  10        4.19        4.89      6.50 o 
  -2   1  10       64.87       72.96      8.90 o 
  -1   1  10        4.49       18.69      6.96 o 
   0   1  10      374.73      372.93     17.06 o 
   1   1  10        8.28        8.60     11.29 o 
   2   1  10       50.87       47.43     12.59 o 
   3   1  10      140.39      145.85     16.99 o 
   4   1  10     1560.68     1526.21     40.44 o 
   5   1  10      137.44      134.59     23.52 o 
   6   1  10        2.65       -8.31     15.46 o 
   7   1  10        1.86        2.74     20.58 o 
   8   1  10       31.43       36.28     20.09 o 
   9   1  10        0.09       13.45     16.02 o 
  10   1  10        0.07        4.91     14.72 o 
 -11   2  10      148.10      155.19     24.18 o 
 -10   2  10       98.66      110.47     15.49 o 
  -9   2  10      333.80      347.22     24.73 o 
  -8   2  10      172.13      203.60     19.44 o 
  -7   2  10      549.04      530.61     21.82 o 
  -6   2  10     1199.42     1203.58     30.61 o 
  -5   2  10      247.20      217.22     17.79 o 
  -4   2  10      785.24      825.99     20.91 o 
  -3   2  10      842.44      849.77     23.08 o 
  -2   2  10      768.00      768.33     18.72 o 
  -1   2  10     1100.62     1095.61     30.91 o 
   0   2  10      403.89      445.29     22.56 o 
   1   2  10      883.47      850.18     30.39 o 
   2   2  10     1116.36     1004.99     31.40 o 
   3   2  10      666.25      667.72     27.25 o 
   4   2  10      256.97      265.47     21.02 o 
   5   2  10      123.81      133.14     17.50 o 
   6   2  10      362.08      401.78     23.69 o 
   7   2  10      242.67      278.62     27.90 o 
   8   2  10      125.66      161.06     24.43 o 
   9   2  10      136.99      145.74     21.77 o 
 -10   3  10       14.49        8.30     11.16 o 
  -9   3  10       30.57       15.74     11.88 o 
  -8   3  10       63.08       56.60     12.35 o 
  -7   3  10       96.92      110.95     12.22 o 
  -6   3  10        4.59        2.82      9.17 o 
  -5   3  10      255.44      235.67     16.22 o 
  -4   3  10        7.35       -0.48      9.55 o 
  -3   3  10      118.41      108.72     13.88 o 
  -2   3  10       21.18       18.04      9.81 o 
  -1   3  10       22.51       16.03     11.29 o 
   0   3  10       56.18       46.66     12.82 o 
   1   3  10      209.81      197.16     18.38 o 
   2   3  10       69.00       69.15     15.96 o 
   3   3  10     1004.93      951.32     32.58 o 
   4   3  10      437.25      378.91     23.43 o 
   5   3  10      139.90      117.60     15.53 o 
   6   3  10       20.30       22.65     13.29 o 
   7   3  10        1.13       -1.39     11.21 o 
   8   3  10        1.60        8.18     14.92 o 
   9   3  10       17.08       30.23     17.97 o 
  -9   4  10      159.73      153.50     14.15 o 
  -8   4  10      358.37      383.31     20.93 o 
  -7   4  10      170.60      177.36     16.30 o 
  -6   4  10       62.46       53.27     11.64 o 
  -5   4  10      128.55      109.27     15.25 o 
  -4   4  10       64.65       93.46     14.91 o 
  -3   4  10      281.75      287.92     20.03 o 
  -2   4  10      166.70      174.35     21.89 o 
  -1   4  10      188.52      192.93     17.11 o 
   0   4  10      449.19      427.55     22.91 o 
   1   4  10      281.73      259.38     18.87 o 
   2   4  10      112.57      158.89     46.92 o 
   3   4  10      428.84      394.99     23.37 o 
   4   4  10      401.65      373.43     24.01 o 
   5   4  10       39.58       46.76     14.08 o 
   6   4  10        2.16        5.03      8.78 o 
   7   4  10       19.68       30.28     13.66 o 
   8   4  10       61.64       53.59     14.75 o 
  -8   5  10       12.35       19.63     10.18 o 
  -7   5  10       12.21        6.37     11.90 o 
  -6   5  10       53.19       33.02     14.65 o 
  -5   5  10        3.98       13.92     11.17 o 
  -4   5  10       65.11       48.03     20.09 o 
  -3   5  10       20.08       32.91     15.49 o 
  -2   5  10        3.32       -3.96     15.04 o 
  -1   5  10        6.85        7.35     15.57 o 
   0   5  10        5.04       11.38     12.42 o 
   1   5  10       28.03       12.16     11.16 o 
   2   5  10       26.22       24.66     12.90 o 
   3   5  10       50.67       50.97     14.37 o 
   4   5  10      276.31      266.92     21.18 o 
   5   5  10       26.89       22.01     12.93 o 
   6   5  10       17.79       37.68     13.26 o 
   7   5  10        0.04        7.72     10.77 o 
  -6   6  10       12.77       34.12     17.46 o 
  -5   6  10      178.10      173.61     26.13 o 
  -4   6  10        5.99       34.61     15.94 o 
  -3   6  10        1.50       -7.98     15.41 o 
  -2   6  10       79.64       93.39     20.36 o 
  -1   6  10      131.06      131.54     22.30 o 
   0   6  10       61.52       59.75     21.16 o 
   1   6  10        7.31        0.65     11.62 o 
   2   6  10       28.67       30.29     12.95 o 
   3   6  10       23.77       36.75     14.51 o 
   4   6  10       66.35       64.06     21.48 o 
   5   6  10      144.82      150.90     25.93 o 
  -2   7  10        0.01      -17.29     12.73 o 
  -1   7  10        7.74       14.60     16.86 o 
   0   7  10       18.29       12.66     17.04 o 
 -11   1  11      136.42      153.85     26.06 o 
 -10   1  11      217.89      217.88     29.71 o 
  -9   1  11      167.64      151.58     22.12 o 
  -8   1  11      184.79      174.54     17.71 o 
  -7   1  11      665.86      721.91     29.63 o 
  -6   1  11      450.18      385.08     55.65 o 
  -5   1  11      529.19      567.65     18.26 o 
  -4   1  11      906.36      937.43     22.99 o 
  -3   1  11      935.33      914.18     19.43 o 
  -2   1  11     1272.89     1267.09     22.41 o 
  -1   1  11      685.62      733.23     20.48 o 
   0   1  11      633.88      674.82     23.00 o 
   1   1  11      978.39      931.87     31.91 o 
   2   1  11      580.84      589.83     27.46 o 
   3   1  11        5.01       12.80     12.91 o 
   4   1  11      284.32      264.91     25.88 o 
   5   1  11       28.56       33.03     18.19 o 
   6   1  11      307.11      294.90     36.73 o 
   7   1  11      195.76      199.19     27.36 o 
   8   1  11      201.33      210.22     24.98 o 
   9   1  11      182.94      221.28     27.36 o 
 -11   2  11        4.96       13.19     16.91 o 
 -10   2  11        0.25       10.99     13.89 o 
  -9   2  11       21.51       26.54     13.37 o 
  -8   2  11       28.92       39.63     17.36 o 
  -7   2  11       54.60       49.49     11.86 o 
  -6   2  11      878.65      856.44     26.87 o 
  -5   2  11     3797.15     3781.63     57.32 o 
  -4   2  11      242.50      229.50     25.34 o 
  -3   2  11        7.92        7.00     11.18 o 
  -2   2  11        3.31       13.04     10.35 o 
  -1   2  11       27.44       25.17     13.14 o 
   0   2  11      203.72      201.16     17.03 o 
   1   2  11      182.57      177.16     18.99 o 
   2   2  11      128.50      108.57     16.29 o 
   3   2  11       57.82       56.66     14.65 o 
   4   2  11        8.25        4.11     12.38 o 
   5   2  11      137.91       94.87     15.93 o 
   6   2  11       33.02       20.15     16.01 o 
   7   2  11        8.27       -4.38     13.25 o 
   8   2  11       12.69       23.26     17.83 o 
   9   2  11       23.41       22.18     21.94 o 
 -10   3  11       74.25       77.96     16.22 o 
  -9   3  11      170.33      189.03     20.62 o 
  -8   3  11      349.21      362.08     24.55 o 
  -7   3  11      198.02      195.82     16.48 o 
  -6   3  11      755.02      742.50     26.17 o 
  -5   3  11      229.21      227.45     19.02 o 
  -4   3  11        7.44        4.90     11.38 o 
  -3   3  11      221.46      227.27     19.38 o 
  -2   3  11      168.94      145.34     23.10 o 
  -1   3  11      404.30      421.06     56.59 o 
   0   3  11      533.84      532.06     25.20 o 
   1   3  11      385.95      386.88     23.55 o 
   2   3  11      199.53      210.61     19.39 o 
   3   3  11      717.44      709.07     32.29 o 
   4   3  11     1815.52     1630.78     43.94 o 
   5   3  11      328.43      343.41     24.07 o 
   6   3  11       35.03       47.10     13.86 o 
   7   3  11       95.23      122.30     22.39 o 
   8   3  11       66.72       80.70     19.06 o 
  -9   4  11        0.16       12.31     14.39 o 
  -8   4  11       23.22       37.70     11.34 o 
  -7   4  11       68.57       62.60     14.83 o 
  -6   4  11       36.62       12.64     12.83 o 
  -5   4  11       31.57       17.48     11.19 o 
  -4   4  11      232.55      237.55     20.87 o 
  -3   4  11       61.12       60.27     17.82 o 
  -2   4  11        0.23        8.39     15.57 o 
  -1   4  11        1.62       -2.96     13.42 o 
   0   4  11       32.72       45.20     12.33 o 
   1   4  11        8.62       11.92     11.40 o 
   2   4  11        4.47       17.39     12.20 o 
   3   4  11       56.83       55.86     14.41 o 
   4   4  11        3.06        4.72     12.11 o 
   5   4  11       68.21       35.89     30.20 o 
   6   4  11        0.07       -4.32      8.49 o 
   7   4  11        1.78        1.83     10.29 o 
  -7   5  11       70.28       82.94     15.50 o 
  -6   5  11       10.82       26.92     13.93 o 
  -5   5  11      120.85      130.20     16.67 o 
  -4   5  11      209.68      238.59     25.86 o 
  -3   5  11       43.27       24.22     16.74 o 
  -2   5  11       90.83       85.59     24.78 o 
  -1   5  11      151.21      171.19     22.29 o 
   0   5  11      117.77      102.49     21.26 o 
   1   5  11       56.15       53.30     14.01 o 
   2   5  11      285.54      286.99     21.87 o 
   3   5  11      709.00      705.29     31.93 o 
   4   5  11      537.58      548.77     30.03 o 
   5   5  11      438.65      420.66     30.60 o 
   6   5  11      167.32      115.57     16.49 o 
  -5   6  11      226.68      233.69     31.55 o 
  -4   6  11      188.13      189.59     25.27 o 
  -3   6  11        1.13        3.65     13.85 o 
  -2   6  11        3.04        2.44     14.47 o 
  -1   6  11        0.74       -1.86     13.86 o 
   0   6  11       17.43       19.78     17.78 o 
   1   6  11        0.32      -11.95     15.58 o 
   2   6  11        0.45        8.39     14.41 o 
   3   6  11        7.37       -0.63     22.75 o 
 -10   0  12      103.33      134.35     31.80 o 
  -9   0  12       86.96      117.34     28.60 o 
  -8   0  12      148.51      144.96     33.53 o 
  -7   0  12     1014.47     1071.88     64.59 o 
  -6   0  12        5.94       -7.27     14.42 o 
  -5   0  12     1606.45     1645.36     48.80 o 
  -4   0  12       33.03       24.44     12.44 o 
  -3   0  12      757.72      757.16     27.50 o 
  -2   0  12      908.23      996.05     29.82 o 
  -1   0  12      571.38      584.51     23.72 o 
   0   0  12     1108.06     1108.76     40.95 o 
   1   0  12     1797.20     1774.89     53.54 o 
   2   0  12       52.54       63.52     20.78 o 
   3   0  12       11.50        7.89     31.31 o 
   4   0  12       17.54       13.31     22.93 o 
   5   0  12       36.66       67.30     25.15 o 
   6   0  12      358.51      367.81     43.14 o 
   7   0  12      145.59      174.54     37.47 o 
   8   0  12      401.79      458.04     49.55 o 
 -10   1  12        0.86       13.10     14.89 o 
  -9   1  12       17.93       12.08     17.17 o 
  -8   1  12      166.17      190.34     19.44 o 
  -7   1  12       31.47       21.47     11.73 o 
  -6   1  12        1.42        3.64     10.42 o 
  -5   1  12      130.56      117.18     12.11 o 
  -4   1  12      312.20      290.59     15.36 o 
  -3   1  12        2.12       -5.94      7.66 o 
  -2   1  12       31.75       16.42      9.90 o 
  -1   1  12       54.66       42.06     10.66 o 
   0   1  12      292.40      279.65     19.49 o 
   1   1  12        0.17       11.86     14.89 o 
   2   1  12       84.22       73.16     17.49 o 
   3   1  12       50.59       39.37     14.77 o 
   4   1  12      567.37      570.19     36.47 o 
   5   1  12       28.77       31.98     17.60 o 
   6   1  12       33.85       33.16     17.38 o 
   7   1  12        0.48       10.81     13.93 o 
   8   1  12       13.24       20.24     14.67 o 
 -10   2  12      152.57      152.70     24.21 o 
  -9   2  12      172.61      192.76     20.40 o 
  -8   2  12      272.07      311.60     28.95 o 
  -7   2  12       79.11       88.07     16.62 o 
  -6   2  12      362.23      379.46     19.92 o 
  -5   2  12      582.50      595.83     23.57 o 
  -4   2  12       14.07       35.58     13.37 o 
  -3   2  12      199.01      198.88     15.37 o 
  -2   2  12      449.17      443.64     19.94 o 
  -1   2  12      633.19      628.78     26.80 o 
   0   2  12      517.05      533.47     26.19 o 
   1   2  12      280.81      254.33     19.50 o 
   2   2  12      641.95      636.40     29.54 o 
   3   2  12      152.72      172.85     20.27 o 
   4   2  12      102.85      126.64     17.29 o 
   5   2  12      285.90      217.28     26.06 o 
   6   2  12      159.17      187.35     37.22 o 
   7   2  12      233.66      270.19     40.92 o 
   8   2  12       96.61      100.22     20.34 o 
  -9   3  12       21.20       22.81     12.63 o 
  -8   3  12       19.93       24.34     13.22 o 
  -7   3  12       35.23       33.01     11.14 o 
  -6   3  12       66.44       56.53     14.62 o 
  -5   3  12      232.87      219.19     19.86 o 
  -4   3  12       30.63       18.18     13.24 o 
  -3   3  12        0.08      -14.35     11.61 o 
  -2   3  12        8.02       14.08     16.44 o 
  -1   3  12       24.29       30.24     11.99 o 
   0   3  12       56.80       28.80     13.60 o 
   1   3  12       33.84       20.33     13.54 o 
   2   3  12        0.75        1.30      9.89 o 
   3   3  12       19.78        7.76     13.12 o 
   4   3  12      226.39      227.65     20.53 o 
   5   3  12      191.01      181.69     18.79 o 
   6   3  12       18.10       16.60     16.52 o 
   7   3  12        0.00        0.97     17.53 o 
  -8   4  12      116.47      124.43     17.80 o 
  -7   4  12      144.43      139.68     17.07 o 
  -6   4  12      562.39      524.94     28.53 o 
  -5   4  12     1658.51     1607.41     72.85 o 
  -4   4  12     1085.03     1064.20     57.46 o 
  -3   4  12      138.39      141.71     22.50 o 
  -2   4  12       87.19       98.72     18.65 o 
  -1   4  12      142.59      147.42     22.74 o 
   0   4  12      141.28      144.25     17.37 o 
   1   4  12      134.15      144.37     17.98 o 
   2   4  12      191.42      180.45     22.95 o 
   3   4  12      444.19      431.39     26.31 o 
   4   4  12      511.54      494.14     27.75 o 
   5   4  12      251.59      248.24     27.66 o 
   6   4  12       85.90       78.80     13.00 o 
  -7   5  12        5.32        6.66     10.44 o 
  -6   5  12       35.93       17.79     12.74 o 
  -5   5  12       47.85       51.48     14.78 o 
  -4   5  12      147.56      140.36     34.64 o 
  -3   5  12       11.03       13.74     15.33 o 
  -2   5  12        4.98        3.59     14.46 o 
  -1   5  12        0.01       -8.61     15.55 o 
   0   5  12        4.87        2.30     17.09 o 
   1   5  12        0.99       14.66     13.32 o 
   2   5  12       10.92       -2.06     15.55 o 
   3   5  12        0.14        2.49     11.47 o 
   4   5  12       56.96       26.35     16.09 o 
   5   5  12        0.10       -8.04     10.76 o 
  -4   6  12      290.96      272.36     31.90 o 
  -3   6  12      352.25      343.07     33.90 o 
  -2   6  12      147.29      125.54     24.05 o 
  -1   6  12       55.99       49.45     19.73 o 
   0   6  12       21.97       30.37     19.07 o 
   1   6  12       33.77       60.64     18.83 o 
   2   6  12       90.20       91.46     21.09 o 
 -10   1  13      138.23      135.80     23.98 o 
  -9   1  13      198.54      214.83     28.32 o 
  -8   1  13      379.84      352.14     39.02 o 
  -7   1  13      359.29      393.88     23.96 o 
  -6   1  13      258.10      287.88     20.68 o 
  -5   1  13        2.79       -3.24      9.24 o 
  -4   1  13       25.22       37.16      9.41 o 
  -3   1  13      647.63      644.16     29.26 o 
  -2   1  13      798.36      767.54     26.27 o 
  -1   1  13     1071.60     1074.94     30.36 o 
   0   1  13     1130.90     1152.91     31.66 o 
   1   1  13      690.06      676.28     31.14 o 
   2   1  13      158.96      158.17     18.67 o 
   3   1  13       66.56       82.90     16.18 o 
   4   1  13      368.56      337.13     30.77 o 
   5   1  13      424.60      420.75     34.04 o 
   6   1  13      250.09      275.20     28.21 o 
   7   1  13      192.16      183.51     25.19 o 
   8   1  13      198.63      209.30     40.68 o 
  -9   2  13       64.94       55.37     16.78 o 
  -8   2  13       73.14       44.48     16.11 o 
  -7   2  13        6.50       -1.41     11.01 o 
  -6   2  13        0.05       -3.53     11.61 o 
  -5   2  13      449.78      403.25     23.37 o 
  -4   2  13      182.06      176.16     17.03 o 
  -3   2  13        0.28       -2.18      8.63 o 
  -2   2  13        7.44       10.25     10.32 o 
  -1   2  13       36.50       37.62     14.84 o 
   0   2  13       92.70       74.68     15.92 o 
   1   2  13        0.22       -5.40     10.95 o 
   2   2  13        0.04        9.69     13.73 o 
   3   2  13       39.52       48.89     15.74 o 
   4   2  13      196.13      197.22     22.04 o 
   5   2  13       23.46       26.97     19.47 o 
   6   2  13       44.87       37.67     18.01 o 
   7   2  13       14.30       23.26     14.50 o 
  -9   3  13      119.46      136.99     23.14 o 
  -8   3  13       86.46       79.36     19.36 o 
  -7   3  13      216.87      233.82     25.54 o 
  -6   3  13       89.79       91.78     16.81 o 
  -5   3  13      702.85      724.78     35.91 o 
  -4   3  13      675.67      688.68     30.82 o 
  -3   3  13      114.70      136.49     18.72 o 
  -2   3  13      242.10      236.68     26.41 o 
  -1   3  13       76.84       47.90     13.89 o 
   0   3  13       79.37       65.26     16.05 o 
   1   3  13      227.93      241.67     22.66 o 
   2   3  13      428.21      412.15     25.94 o 
   3   3  13      355.22      341.14     25.21 o 
   4   3  13       36.01       29.96     17.81 o 
   5   3  13       82.88       87.97     15.82 o 
   6   3  13      157.42      141.33     22.36 o 
  -7   4  13       19.64        2.90     12.73 o 
  -6   4  13        1.29       -4.65     12.45 o 
  -5   4  13       19.85       20.23     15.23 o 
  -4   4  13       72.38       68.36     16.36 o 
  -3   4  13      136.17      116.38     23.96 o 
  -2   4  13       31.04       30.37     20.30 o 
  -1   4  13        0.83        0.84     16.87 o 
   0   4  13        1.41       -3.96     16.71 o 
   1   4  13        0.21       -5.61     12.10 o 
   2   4  13        2.23        1.43     12.71 o 
   3   4  13       12.67       10.73     13.98 o 
   4   4  13       10.10        8.66     11.32 o 
   5   4  13        6.41        2.56     12.18 o 
  -5   5  13      308.95      284.60     31.29 o 
  -4   5  13      225.69      231.87     28.71 o 
  -3   5  13      149.37      173.54     27.80 o 
  -2   5  13       14.14        5.97     20.36 o 
  -1   5  13       24.38       26.00     16.63 o 
   0   5  13       10.10        9.48     20.67 o 
   1   5  13       29.94       39.92     18.24 o 
   2   5  13      136.36      129.61     17.37 o 
   3   5  13      115.68      129.92     22.20 o 
  -9   0  14      274.16      308.15     46.10 o 
  -8   0  14      444.32      558.37     53.00 o 
  -7   0  14      273.47      373.97     44.62 o 
  -6   0  14       13.05       18.45     17.37 o 
  -5   0  14      208.25      202.79     23.53 o 
  -4   0  14      410.31      448.03     30.01 o 
  -3   0  14      652.37      642.91     34.51 o 
  -2   0  14      619.93      550.24     32.94 o 
  -1   0  14      872.39      830.75     38.16 o 
   0   0  14     1620.93     1559.69     53.86 o 
   1   0  14      788.37      824.65     42.95 o 
   2   0  14       75.72       87.02     34.51 o 
   3   0  14      102.10      154.82     37.72 o 
   4   0  14      390.51      462.23     51.52 o 
   5   0  14      190.59      197.96     39.20 o 
   6   0  14       45.55       75.68     32.05 o 
   7   0  14       38.72       17.26     20.71 o 
  -9   1  14       33.66       33.37     17.69 o 
  -8   1  14        8.34       50.42     46.10 o 
  -7   1  14        0.30       -5.75     12.16 o 
  -6   1  14       38.42       33.77     12.83 o 
  -5   1  14      108.69      105.70     32.66 o 
  -4   1  14       34.05       36.03     11.94 o 
  -3   1  14       35.48       27.32     10.85 o 
  -2   1  14       50.59       63.98     12.29 o 
  -1   1  14      133.09      120.04     14.78 o 
   0   1  14        0.02       -6.05     12.20 o 
   1   1  14        1.71        1.16     13.77 o 
   2   1  14        5.27       14.47     13.95 o 
   3   1  14      150.42      143.74     20.18 o 
   4   1  14       12.41       20.66     18.72 o 
   5   1  14        2.72       18.97     19.79 o 
   6   1  14       24.06       22.50     15.22 o 
   7   1  14        8.58       12.93     21.94 o 
  -8   2  14      174.53      192.97     20.90 o 
  -7   2  14      180.76      165.93     23.09 o 
  -6   2  14      325.85      359.67     30.06 o 
  -5   2  14      122.35      122.15     18.64 o 
  -4   2  14      182.65      191.28     19.46 o 
  -3   2  14      396.92      428.13     26.48 o 
  -2   2  14      502.42      495.17     34.18 o 
  -1   2  14      376.76      395.31     24.59 o 
   0   2  14      189.91      209.68     21.59 o 
   1   2  14      236.75      229.64     20.85 o 
   2   2  14      313.18      301.87     23.05 o 
   3   2  14      162.14      164.00     20.59 o 
   4   2  14       97.45      130.51     20.95 o 
   5   2  14      181.43      193.00     25.96 o 
   6   2  14      143.30      158.94     25.01 o 
  -8   3  14        3.17        8.50     15.87 o 
  -7   3  14        2.12       10.21     14.42 o 
  -6   3  14        1.92       -7.58     12.50 o 
  -5   3  14        6.01       -9.26     10.85 o 
  -4   3  14       51.45       36.14     16.36 o 
  -3   3  14        3.32      -15.63     16.36 o 
  -2   3  14       70.74       65.74     21.30 o 
  -1   3  14       77.64       81.26     20.39 o 
   0   3  14       68.63       53.01     16.04 o 
   1   3  14        0.18       -1.86     12.35 o 
   2   3  14       25.23       10.46     12.64 o 
   3   3  14       24.83       24.56     12.50 o 
   4   3  14       39.31       35.45     18.06 o 
   5   3  14        0.55       -5.40     12.23 o 
  -6   4  14      158.45      166.35     20.73 o 
  -5   4  14      104.57      116.43     25.61 o 
  -4   4  14      131.21       99.45     23.95 o 
  -3   4  14       85.19       64.42     19.04 o 
  -2   4  14       51.08       41.60     20.14 o 
  -1   4  14       10.09        7.94     21.96 o 
   0   4  14        4.87        0.74     15.84 o 
   1   4  14       64.45       91.10     17.53 o 
   2   4  14      109.75       91.03     28.92 o 
   3   4  14       91.73       73.68     16.15 o 
   4   4  14       61.70       54.83     15.78 o 
  -4   5  14        0.99      -11.35     16.64 o 
  -3   5  14        5.04       -1.43     14.99 o 
  -2   5  14        8.04        5.81     18.59 o 
  -1   5  14       28.86       32.34     20.53 o 
   0   5  14        9.14      -20.44     21.57 o 
   1   5  14       15.93       13.49     18.94 o 
  -8   1  15      241.98      277.44     30.31 o 
  -7   1  15      191.34      220.27     26.13 o 
  -6   1  15      107.52      134.52     22.84 o 
  -5   1  15       63.95       87.38     21.01 o 
  -4   1  15      141.20      136.99     15.50 o 
  -3   1  15      305.39      298.62     24.11 o 
  -2   1  15      175.27      160.38     17.15 o 
  -1   1  15       68.01       67.84     17.75 o 
   0   1  15      226.13      244.21     25.37 o 
   1   1  15      352.56      345.38     25.67 o 
   2   1  15      247.75      247.08     22.62 o 
   3   1  15      213.53      247.54     23.56 o 
   4   1  15      280.06      324.08     30.83 o 
   5   1  15      203.68      253.35     29.61 o 
   6   1  15       51.30       55.58     19.06 o 
  -7   2  15       12.09        8.31     15.27 o 
  -6   2  15       44.51       35.53     33.90 o 
  -5   2  15       58.14       67.21     16.07 o 
  -4   2  15       41.75       21.32     13.28 o 
  -3   2  15       23.67       26.55     18.71 o 
  -2   2  15       71.53       42.37     17.99 o 
  -1   2  15      143.56      108.21     16.65 o 
   0   2  15      195.47      165.45     19.39 o 
   1   2  15        6.86       12.96     21.90 o 
   2   2  15       10.33        6.86     12.39 o 
   3   2  15       10.22        7.69     16.35 o 
   4   2  15       19.15       30.38     14.76 o 
   5   2  15        8.63       22.06     19.26 o 
  -6   3  15       95.90       68.30     28.00 o 
  -5   3  15      190.27      200.41     23.12 o 
  -4   3  15      271.37      261.25     23.90 o 
  -3   3  15      157.56      141.23     23.17 o 
  -2   3  15      227.08      240.86     27.98 o 
  -1   3  15      382.28      364.85     32.68 o 
   0   3  15      147.38      159.23     31.19 o 
   1   3  15       58.65       66.56     14.63 o 
   2   3  15       54.86       55.56     14.94 o 
   3   3  15       62.23       66.31     14.95 o 
   4   3  15       58.65       40.71     15.29 o 
  -5   4  15       25.66       19.90     15.30 o 
  -4   4  15       21.38       13.39     19.97 o 
  -3   4  15        1.67      -25.55     17.03 o 
  -2   4  15       24.25       10.43     22.83 o 
  -1   4  15        2.74       -9.38     36.61 o 
   0   4  15        8.19      -13.10     19.56 o 
   1   4  15       16.74        6.73     20.96 o 
   2   4  15        4.15       -9.34     10.89 o 
  -5   0  16      292.04      335.02     40.43 o 
  -4   0  16      381.89      452.61     45.85 o 
  -3   0  16      214.17      243.56     35.99 o 
  -2   0  16      171.04      156.20     25.00 o 
  -1   0  16        9.45        9.61     15.69 o 
   0   0  16       37.21       58.24     40.06 o 
   1   0  16      398.27      475.82     37.18 o 
   2   0  16      140.76      111.43     31.31 o 
   3   0  16       39.43       49.30     32.29 o 
   4   0  16      211.11      282.27     46.59 o 
  -7   1  16        0.39       30.08     20.95 o 
  -6   1  16       27.99       24.08     21.08 o 
  -5   1  16       85.57       95.11     29.21 o 
  -4   1  16      106.04      128.93     31.55 o 
  -3   1  16       15.29       16.30     14.76 o 
  -2   1  16       19.58        2.18     16.23 o 
  -1   1  16       19.01       43.05     14.76 o 
   0   1  16       12.00       20.15     14.17 o 
   1   1  16       20.62       18.35     15.64 o 
   2   1  16        5.70       15.86     15.58 o 
   3   1  16       12.36       11.59     21.04 o 
   4   1  16        2.32        9.67     17.41 o 
  -6   2  16      128.16      146.43     31.31 o 
  -5   2  16      150.45      159.32     23.93 o 
  -4   2  16      193.78      210.43     32.51 o 
  -3   2  16      252.83      256.59     23.72 o 
  -2   2  16      121.65      125.00     22.67 o 
  -1   2  16      187.68      209.20     26.66 o 
   0   2  16      198.28      203.86     24.46 o 
   1   2  16       53.42       47.94     15.54 o 
   2   2  16      116.56      117.15     21.28 o 
   3   2  16      195.09      175.85     22.58 o 
   4   2  16      113.58      103.73     18.37 o 
  -5   3  16       26.42       15.32     15.41 o 
  -4   3  16       32.84        2.23     14.20 o 
  -3   3  16        6.20       -8.49     23.50 o 
  -2   3  16        0.68       -3.72     26.99 o 
  -1   3  16        1.59       -4.97     16.71 o 
   0   3  16        0.07       -6.74     15.50 o 
   1   3  16        0.21       -2.65     15.24 o 
   2   3  16        0.82       -9.22     12.98 o 
  -5   1  17      143.73      156.79     34.76 o 
  -4   1  17      358.58      340.94     44.62 o 
  -3   1  17      182.60      188.63     21.75 o 
  -2   1  17       59.88       58.71     17.97 o 
  -1   1  17      132.56      114.95     19.71 o 
   0   1  17      215.41      197.51     22.38 o 
   1   1  17      152.80      188.25     24.02 o 
   2   1  17      104.06       90.74     21.59 o 
  -4   2  17        2.65      -20.55     20.34 o 
  -3   2  17       12.17       16.86     19.94 o 
  -2   2  17       39.30       25.01     18.47 o 
  -1   2  17       13.30       -7.18     19.25 o 
   0   2  17        9.84      -12.41     18.74 o 
   1   2  17       15.35        9.89     13.83 o 
  -2   0  18        2.50       -2.47     20.95 o 
  -1   0  18       67.20       55.65     22.31 o 
                                                 
